# Supplementary material for: A spatial transcriptomic atlas of acute neonatal lung injury across development and disease severity
Source: bioRxiv. 2025 Jun 5:2025.06.02.656433. Preprint. [Version 1] doi: 10.1101/2025.06.02.656433 (PMC12157373; doi:10.1101/2025.06.02.656433)
Supplement: Supplement 2 [file media-2.xlsx]

## Sheet: Supplemental table 1
Supplemental Tab. S1: Clinical metadata for each individual in this cohort.
Sample Name	Age at Birth	Life Span	Age at Death	COD	Disease score (DX)
PDL001	16 weeks	0 weeks	16 weeks	Not viable	n/a
PDL002	18 weeks	0 weeks	18 weeks	Not viable	n/a
PDL003	21 weeks	0 weeks	21 weeks	Prematurity	1
PDL004	23 weeks	7 weeks	30 weeks	Necrotizing enterocolitis	1
PDL006	24 weeks	0 weeks	24 weeks	Prematurity	0
PDL005	24 weeks	0 weeks	24 weeks	Prematurity	3
PDL007	26 weeks	2 weeks	28 weeks	Pulmonary Hypoplasia	1
PDL008	27 weeks	16 weeks	43 weeks	BPD	2
PDL009	28 weeks	3 weeks	31 weeks	E. coli sepsis & congenital heart disease	2
PDL014	29 weeks	0 weeks	29 weeks	CHAOS syndrome	n/a
PDL010	34 weeks	4 weeks	38 weeks	Meningitis	3
PDL011	35 weeks	0 weeks	35 weeks	Hypoxic-Ischemic Encephalopathy	0
PDL016	35 weeks	28 weeks	63 weeks	ARB fetopathy (severe BPD)	n/a
PDL015	33 weeks	0 weeks	33 weeks	Pulmonary hypoplasia	n/a
PDL012	40 weeks	0 weeks	40 weeks	Hypoxic-Ischemic Encephalopathy	0
PDL013	36 weeks	0 weeks	36 weeks	Encephalitis	0
PDL017	28 weeks	30 years	n/a	BPD (explant of adult with BPD)	n/a

## Sheet: Supplemental table 2
Supplemental Tab. S2: Hallmark genes used to annotate each cell type
Lineage	Cell type	Hallmark genes
Epithelium (Alveolar)	AT1	EPCAM, RTKN2, COL4A3, NKX2-1, MGST1
	AT2	EPCAM, SFTPC, SFTPD, NAPSA, LAMP3, NUCB2
	Transitional AT2	EPCAM, KRT8, SFTPC, SCGB3A2, LAMP3, NAPSA, NKX2-1, MGST1, HSPA5
	Immature AT2	EPCAM, SFTPC, SOX9, NAPSA
	Prolif. Immature AT2	EPCAM, SFTPC, SOX9, NAPSA, MKI67, TOP2A
Epithelium (Airway)	Secretory	EPCAM, SCGB3A2, SCGB1A1, MGST1, SAA2
	Goblet	EPCAM, SCGB3A2, MUC5B, SAA2
	Basal	EPCAM, KRT5, KRT17, SCGB3A2, ICAM1, RTKN2, TP63
	Multiciliated	EPCAM, C20orf85, AGR3, SCGB3A2, MUC5B
	PNEC	EPCAM, CALCA, CHGB, SEC11C
	AKR1C1+ & AKR1C2+	EPCAM, AKR1C1, AKR1C2, SLC7A11, GCLM, HMGA1, HMOX1
	Prolif. airway	EPCAM, MKI67, SCGB3A2, MUC5B, C20orf85, AGR3
	Prolif. basal	EPCAM, MKI67, SCGB3A2, KRT5, KRT17
Endothelium	Arterial	PECAM1, HEY1, BMPR2, IL7R, CA4
	Capillaries	PECAM1, APLN, FCN3, APLNR, CA4
	Venous	PECAM1, ACKR1, BMPR2, ICAM1
	Lymphatic endothelial	PECAM1, CCL21, FN1, APLNR, BMPR2
	Prolif. endothelial	PECAM1, CA4, BMPR2, HEY1, MKI67, TOP2A
Mesenchyme	Fibroblasts	LUM, COL1A2, DCN, COL1A1, COL3A1, PTGDS, HAS2, PLIN2, SOD2
	Activated fibroblasts	PTGDS, COL1A2, SFRP2, CTHRC1, LUM, DCN, COL3A1, POSTN
	Adventitial fibroblasts	COL3A1, COL1A2, LUM, DCN, MFAP5, PI16
	MyoFB	AXIN2, COL1A2, PDGFRA, LUM, DCN, WNT5A, CXCL14
	SMC	ACTA2, WNT5A, LGR6, LUM, DCN
	Pericytes	CSPG4, PDGFRB, AXL, ITM2C
Immune (Myeloid)	Alveolar macrophages	PTPRC, MS4A7, MARCO, PPARG, SLC1A3, C1QC
	SPP1+ macrophages	PTPRC, SPP1, MS4A7, AIF1
	Mast	PTPRC, KIT, CPA3, TPSAB1
	Meg - Ery	PTPRC, SLC25A37, SNCA, SLC2A1, BCL2L1
	Prolif. Meg - Ery	PTPRC, SLC25A37, SNCA, SLC2A1, BCL2L1, MKI67, TOP2A
	Monocytes	PTPRC, S100A8, S100A9, S100A12, LYZ
	Prolif. monocytes	PTPRC, S100A8, S100A9, S100A12, LYZ, MKI67, TOP2A
	Neutrophils	PTPRC, ELANE, NUCB2
Immune (Lymphoid)	Plasma	PTPRC, JCHAIN, PIM2, UBE2J1, FOXJ1
	pDC	PTPRC, JCHAIN, FCGR3A, C1QC, GPR183
	cDC	PTPRC, HLA-DQA1, CD1C, FCER1A
	NK & NKT	PTPRC, KLRC1, NKG7, GZMA
	T	PTPRC, TRAC, IL7R, CD3D, CD8A, CD4
	Treg	PTPRC, FOXP3, CTLA4
	B	PTPRC, MS4A1, BANK1, CD19
	Prolif. lymphoid	PTPRC, KLRC1, GZMA, FCER1G, IL7R, CD8A, CD4, CD69, MKI67, TOP2A

## Sheet: Supplemental table 3
Supplemental Tab. S3: DEGs between immature AT2 and AT2 cells
Genes	logFC	AveExpr	t	P.Value	adj.P.Val	B
SOX4	-0.954931	14.6861	-10.8925	1.73e-20	4.58e-18	35.9615
SOX9	-0.871554	14.3878	-9.65972	2.68e-17	3.54e-15	28.7061
TGFB2	-0.82934	14.4475	-9.35012	1.66e-16	1.23e-14	26.9031
HES1	-0.828158	14.6329	-9.32977	1.87e-16	1.23e-14	26.7855
FCGBP	-0.791765	14.4105	-9.03597	1.04e-15	5.49e-14	25.0941
ITM2C	-0.759183	14.4131	-8.70969	6.87e-15	3.02e-13	23.2306
SPRY2	-0.757203	14.4918	-8.66037	9.13e-15	3.44e-13	22.9481
LPAR2	-0.742613	14.3406	-8.40287	3.99e-14	1.32e-12	21.5057
AXL	-0.720525	14.4232	-8.20844	1.2e-13	3.16e-12	20.4097
HMGA1	-0.728526	14.6966	-8.20588	1.22e-13	3.16e-12	20.3958
ATF3	-0.756887	14.3584	-8.19248	1.32e-13	3.16e-12	20.3279
CREB3L4	-0.726937	14.3591	-8.17445	1.46e-13	3.2e-12	20.2274
SOX2	-0.731681	14.3002	-8.09405	2.29e-13	4.66e-12	19.7878
BMP4	-0.714811	14.407	-8.0777	2.51e-13	4.74e-12	19.685
CTNNB1	-0.722766	14.9835	-7.8671	8.17e-13	1.44e-11	18.5494
SLC2A1	-0.678316	14.3551	-7.54716	4.79e-12	7.91e-11	16.7908
PLPP5	-0.66371	14.4288	-7.52157	5.52e-12	8.57e-11	16.6461
SLC25A37	-0.646384	14.4797	-7.4462	8.33e-12	1.22e-10	16.2395
UCHL3	-0.656525	14.4122	-7.41867	9.68e-12	1.34e-10	16.0953
CFTR	-0.65258	14.5609	-7.40424	1.05e-11	1.38e-10	16.0136
EMG1	-0.653763	14.3808	-7.30669	1.78e-11	2.23e-10	15.5007
MKI67	-0.671199	14.2892	-7.2974	1.87e-11	2.24e-10	15.4631
PCNA	-0.635708	14.4449	-7.27335	2.13e-11	2.44e-10	15.3198
GDF15	-0.67102	14.2986	-7.21437	2.93e-11	3.22e-10	15.022
NUTF2	-0.616179	14.6034	-7.2042	3.09e-11	3.26e-10	14.9506
CCN2	-0.691872	14.5368	-7.18611	3.41e-11	3.46e-10	14.8555
TOP2A	-0.646179	14.3075	-7.17393	3.64e-11	3.56e-10	14.8075
FOXJ1	-0.669557	14.2698	-7.14859	4.17e-11	3.93e-10	14.6794
NFKB1	-0.628012	14.4361	-7.13168	4.56e-11	4.05e-10	14.5726
ATG7	-0.636743	14.4393	-7.13012	4.6e-11	4.05e-10	14.564
GSR	-0.60857	14.539	-7.06063	6.67e-11	5.68e-10	14.196
PRDX4	-0.607178	14.4482	-7.02825	7.93e-11	6.53e-10	14.0308
BMPR2	-0.62278	14.4877	-7.02261	8.17e-11	6.53e-10	13.9988
ITGB1	-0.642617	15.0375	-7.00792	8.83e-11	6.83e-10	13.961
EHMT1	-0.613063	14.76	-7.00309	9.06e-11	6.83e-10	13.9012
CENPF	-0.642505	14.2684	-6.96027	1.14e-10	8.22e-10	13.6951
BCL2L11	-0.637643	14.3386	-6.95279	1.18e-10	8.22e-10	13.6465
POSTN	-0.62471	14.4348	-6.95342	1.18e-10	8.22e-10	13.6417
MEG3	-0.631807	14.4083	-6.91758	1.43e-10	9.65e-10	13.4571
ASCL1	-0.645803	14.248	-6.88722	1.67e-10	1.1e-09	13.3196
LEF1	-0.639025	14.2604	-6.86826	1.85e-10	1.19e-09	13.2199
FKBP11	-0.605351	14.3713	-6.82562	2.31e-10	1.42e-09	12.9856
TTC19	-0.610109	14.4982	-6.82703	2.3e-10	1.42e-09	12.9852
CD4	-0.637502	14.2756	-6.80564	2.57e-10	1.5e-09	12.8956
TNFRSF13C	-0.636509	14.2474	-6.80252	2.61e-10	1.5e-09	12.8834
UGDH	-0.598569	14.4926	-6.804	2.59e-10	1.5e-09	12.8672
BAX	-0.620017	14.3446	-6.78342	2.89e-10	1.62e-09	12.7718
CHGB	-0.636944	14.2472	-6.7752	3.01e-10	1.63e-09	12.7434
CALCA	-0.637234	14.2505	-6.77388	3.03e-10	1.63e-09	12.7361
IFIT3	-0.623388	14.2815	-6.76384	3.2e-10	1.66e-09	12.6804
ATP2A3	-0.633969	14.2473	-6.76107	3.24e-10	1.66e-09	12.6709
SNCA	-0.631089	14.2626	-6.75379	3.37e-10	1.66e-09	12.6316
CDK1	-0.619129	14.2805	-6.74899	3.46e-10	1.66e-09	12.6045
KRT17	-0.63128	14.2514	-6.74046	3.61e-10	1.66e-09	12.565
CCNB2	-0.62601	14.2549	-6.7391	3.64e-10	1.66e-09	12.5575
MUC5AC	-0.631684	14.2418	-6.7332	3.75e-10	1.66e-09	12.5292
PPARG	-0.62349	14.288	-6.73258	3.77e-10	1.66e-09	12.5197
CD3G	-0.634951	14.2447	-6.72969	3.82e-10	1.66e-09	12.5109
SCG2	-0.631879	14.244	-6.72095	4e-10	1.66e-09	12.4664
FOXP3	-0.633784	14.2387	-6.70595	4.33e-10	1.66e-09	12.3907
CCNA1	-0.629333	14.2399	-6.69917	4.48e-10	1.66e-09	12.3559
CCR7	-0.631578	14.2419	-6.69742	4.52e-10	1.66e-09	12.3468
PDGFRB	-0.610258	14.3161	-6.69503	4.58e-10	1.66e-09	12.3242
IRF1	-0.613499	14.3202	-6.68464	4.83e-10	1.66e-09	12.2708
CD79B	-0.630351	14.2391	-6.67551	5.07e-10	1.66e-09	12.2356
CD3E	-0.627981	14.2465	-6.67316	5.13e-10	1.66e-09	12.2227
TP63	-0.629219	14.2452	-6.67237	5.15e-10	1.66e-09	12.2188
PIM2	-0.621536	14.2815	-6.66684	5.3e-10	1.66e-09	12.1857
GPR183	-0.624468	14.2482	-6.66578	5.33e-10	1.66e-09	12.1849
SEC11C	-0.573319	14.5781	-6.67039	5.2e-10	1.66e-09	12.1825
CTHRC1	-0.623478	14.2616	-6.66494	5.35e-10	1.66e-09	12.1787
BPIFA1	-0.626789	14.2384	-6.66148	5.45e-10	1.66e-09	12.1644
MFAP5	-0.626789	14.2403	-6.66001	5.49e-10	1.66e-09	12.1567
LTB	-0.62756	14.2368	-6.65807	5.55e-10	1.66e-09	12.1473
FABP4	-0.624507	14.2472	-6.65723	5.57e-10	1.66e-09	12.1416
HAS2	-0.619218	14.2716	-6.657	5.58e-10	1.66e-09	12.137
HAVCR2	-0.625436	14.2431	-6.65511	5.63e-10	1.66e-09	12.1314
DERL3	-0.627001	14.2471	-6.653	5.7e-10	1.66e-09	12.1202
CD69	-0.62562	14.2388	-6.652	5.73e-10	1.66e-09	12.1162
CTLA4	-0.626202	14.2362	-6.64956	5.8e-10	1.66e-09	12.1042
CPA3	-0.626049	14.2349	-6.64901	5.82e-10	1.66e-09	12.1016
TRAC	-0.625383	14.2412	-6.64528	5.93e-10	1.66e-09	12.0818
MMP10	-0.625138	14.2389	-6.64363	5.98e-10	1.66e-09	12.0738
TPSAB1	-0.625866	14.234	-6.64131	6.05e-10	1.66e-09	12.0626
ITGAM	-0.625257	14.2387	-6.6414	6.05e-10	1.66e-09	12.0625
IL2RA	-0.625078	14.236	-6.6408	6.07e-10	1.66e-09	12.0598
MCEMP1	-0.623028	14.2507	-6.64098	6.06e-10	1.66e-09	12.0586
LCK	-0.624919	14.2376	-6.63899	6.13e-10	1.66e-09	12.0504
GZMA	-0.624153	14.2373	-6.6362	6.21e-10	1.66e-09	12.0363
CD247	-0.623628	14.2387	-6.63505	6.25e-10	1.66e-09	12.0302
CD79A	-0.624154	14.2363	-6.62736	6.51e-10	1.66e-09	11.9916
CD3D	-0.623642	14.2359	-6.62686	6.52e-10	1.66e-09	11.9891
KLRB1	-0.622967	14.2419	-6.62587	6.56e-10	1.66e-09	11.9833
KLRC1	-0.622221	14.2545	-6.62546	6.57e-10	1.66e-09	11.9795
PI16	-0.623536	14.2364	-6.62369	6.63e-10	1.66e-09	11.973
KRT5	-0.624779	14.2333	-6.62322	6.65e-10	1.66e-09	11.9711
TCL1A	-0.623686	14.235	-6.62261	6.67e-10	1.66e-09	11.9677
SLC1A3	-0.620614	14.2482	-6.62091	6.73e-10	1.66e-09	11.9573
FCN1	-0.622194	14.2378	-6.62001	6.76e-10	1.66e-09	11.9542
ANKRD28	-0.57407	14.4967	-6.62394	6.62e-10	1.66e-09	11.9487
RETN	-0.623763	14.2362	-6.6182	6.82e-10	1.66e-09	11.9452
CD8A	-0.622156	14.2393	-6.61671	6.87e-10	1.66e-09	11.9373
CRELD2	-0.601972	14.3379	-6.61864	6.81e-10	1.66e-09	11.9331
CCL5	-0.62292	14.2359	-6.61573	6.91e-10	1.66e-09	11.9328
SNAI2	-0.612704	14.2715	-6.61665	6.88e-10	1.66e-09	11.9324
S100A2	-0.620233	14.2559	-6.61522	6.93e-10	1.66e-09	11.9274
CD86	-0.62142	14.2429	-6.61463	6.95e-10	1.66e-09	11.9263
C1QC	-0.623046	14.2381	-6.61405	6.97e-10	1.66e-09	11.924
CD52	-0.622316	14.2383	-6.61275	7.02e-10	1.66e-09	11.9174
MS4A1	-0.622266	14.2383	-6.61154	7.06e-10	1.66e-09	11.9113
NKG7	-0.62247	14.2355	-6.60952	7.13e-10	1.66e-09	11.9014
CD19	-0.622124	14.2379	-6.60848	7.17e-10	1.66e-09	11.8958
ITGAX	-0.621409	14.243	-6.60841	7.18e-10	1.66e-09	11.8948
GNLY	-0.622504	14.2356	-6.60635	7.25e-10	1.66e-09	11.8854
FGFBP2	-0.620504	14.2388	-6.60296	7.38e-10	1.66e-09	11.8678
C20orf85	-0.621986	14.2363	-6.60213	7.41e-10	1.66e-09	11.864
ACKR1	-0.62118	14.2418	-6.60084	7.46e-10	1.66e-09	11.8567
MUC5B	-0.622903	14.2553	-6.59931	7.52e-10	1.66e-09	11.8471
CST3	-0.575202	14.5323	-6.60246	7.4e-10	1.66e-09	11.8386
ELANE	-0.621447	14.2369	-6.59632	7.64e-10	1.66e-09	11.8345
CD2	-0.619909	14.2411	-6.59643	7.63e-10	1.66e-09	11.8345
CXCR4	-0.620301	14.2403	-6.59505	7.69e-10	1.66e-09	11.8276
FAP	-0.618308	14.2458	-6.58842	7.96e-10	1.67e-09	11.7934
IDH1	-0.56766	14.6223	-6.59321	7.76e-10	1.67e-09	11.7918
MRC1	-0.618187	14.2452	-6.58739	8e-10	1.67e-09	11.7882
MARCO	-0.620847	14.2388	-6.58688	8.02e-10	1.67e-09	11.7866
SFRP2	-0.620123	14.2473	-6.5869	8.02e-10	1.67e-09	11.7855
CD28	-0.619067	14.2382	-6.58517	8.09e-10	1.67e-09	11.778
PLVAP	-0.618938	14.2415	-6.57923	8.34e-10	1.71e-09	11.7476
DDIT3	-0.609562	14.3435	-6.57671	8.45e-10	1.72e-09	11.7205
PTPRC	-0.611068	14.2748	-6.57374	8.58e-10	1.73e-09	11.7152
GZMB	-0.618523	14.2389	-6.57239	8.64e-10	1.73e-09	11.7134
FCGR3A	-0.613604	14.252	-6.56053	9.19e-10	1.81e-09	11.6518
RACGAP1	-0.612434	14.2683	-6.56028	9.2e-10	1.81e-09	11.6483
CSPG4	-0.612141	14.264	-6.55682	9.36e-10	1.83e-09	11.6314
CCL21	-0.614816	14.2457	-6.55288	9.56e-10	1.86e-09	11.6141
COL15A1	-0.612055	14.2529	-6.54639	9.88e-10	1.9e-09	11.5805
VIM	-0.642549	15.4067	-6.52858	1.08e-09	1.99e-09	11.5638
KIT	-0.612293	14.2626	-6.53967	1.02e-09	1.94e-09	11.5453
PDGFRA	-0.600751	14.308	-6.5398	1.02e-09	1.94e-09	11.5398
SCGB1A1	-0.615236	14.248	-6.53571	1.04e-09	1.97e-09	11.5274
TNFRSF17	-0.615331	14.2412	-6.53278	1.06e-09	1.98e-09	11.5137
SPP1	-0.61261	14.245	-6.53199	1.06e-09	1.98e-09	11.5091
CD14	-0.613514	14.2431	-6.52585	1.1e-09	1.99e-09	11.4785
GCLM	-0.594407	14.3537	-6.52822	1.08e-09	1.99e-09	11.4752
CDH26	-0.608341	14.2659	-6.52504	1.1e-09	1.99e-09	11.4713
PKM	-0.61107	14.9721	-6.522	1.12e-09	2.01e-09	11.4658
TGFB1	-0.599766	14.3014	-6.51716	1.15e-09	2.04e-09	11.4269
KRT6A	-0.606002	14.2653	-6.5135	1.17e-09	2.06e-09	11.4134
PDIA6	-0.561247	14.6743	-6.51623	1.15e-09	2.04e-09	11.4046
KRT14	-0.608739	14.2463	-6.49806	1.27e-09	2.21e-09	11.3386
ZEB1	-0.604573	14.2829	-6.49166	1.31e-09	2.27e-09	11.3015
HLA-DQA1	-0.607806	14.2518	-6.48883	1.33e-09	2.29e-09	11.2917
S100A12	-0.608318	14.2433	-6.47212	1.45e-09	2.48e-09	11.2091
FCER1G	-0.602998	14.2641	-6.46692	1.49e-09	2.53e-09	11.1802
CCL18	-0.60476	14.2542	-6.45831	1.55e-09	2.63e-09	11.1386
IL32	-0.60386	14.2592	-6.44506	1.66e-09	2.79e-09	11.0718
MS4A7	-0.601612	14.2585	-6.44173	1.69e-09	2.82e-09	11.0552
AIF1	-0.6015	14.2517	-6.42472	1.84e-09	3.05e-09	10.9714
FGF7	-0.600797	14.2751	-6.42401	1.85e-09	3.05e-09	10.9646
CCL2	-0.599297	14.2756	-6.42228	1.87e-09	3.05e-09	10.9559
KDR	-0.594564	14.3009	-6.42102	1.88e-09	3.05e-09	10.9462
ISG20	-0.599835	14.2781	-6.42032	1.88e-09	3.05e-09	10.9458
APLNR	-0.596857	14.2662	-6.40025	2.09e-09	3.36e-09	10.8475
HIF1A	-0.589948	14.8572	-6.39698	2.12e-09	3.4e-09	10.8257
CD68	-0.591752	14.295	-6.38107	2.3e-09	3.66e-09	10.7484
RAMP2	-0.59534	14.2745	-6.37227	2.41e-09	3.8e-09	10.7075
MANF	-0.570338	14.4773	-6.36636	2.48e-09	3.9e-09	10.6593
CLDN5	-0.594033	14.255	-6.36008	2.56e-09	4e-09	10.6498
BCL2L1	-0.55893	14.586	-6.35693	2.6e-09	4.04e-09	10.6089
JCHAIN	-0.593423	14.2768	-6.3501	2.69e-09	4.16e-09	10.5974
MYC	-0.58952	14.2971	-6.34774	2.73e-09	4.18e-09	10.583
S100A8	-0.591314	14.2575	-6.32686	3.03e-09	4.62e-09	10.4851
S100A9	-0.589552	14.2593	-6.32463	3.06e-09	4.65e-09	10.4738
SAA2	-0.592811	14.2734	-6.29204	3.61e-09	5.45e-09	10.3112
CA4	-0.585	14.2685	-6.28355	3.77e-09	5.65e-09	10.27
RTKN2	-0.579084	14.4205	-6.25857	4.27e-09	6.38e-09	10.1312
ACTA2	-0.586978	14.7895	-6.24207	4.64e-09	6.89e-09	10.0528
LTF	-0.590229	14.2641	-6.22984	4.94e-09	7.28e-09	10.0071
HLA-DQB1	-0.579701	14.2588	-6.22183	5.14e-09	7.52e-09	9.96848
MYDGF	-0.551197	14.4095	-6.22119	5.16e-09	7.52e-09	9.94911
GNG11	-0.57696	14.2854	-6.21721	5.26e-09	7.63e-09	9.94231
SMAD4	-0.571613	14.6299	-6.20292	5.65e-09	8.15e-09	9.85174
SCGB3A2	-0.66201	14.8029	-6.19756	5.8e-09	8.33e-09	9.8355
PTGDS	-0.575674	14.272	-6.19375	5.92e-09	8.44e-09	9.82951
KRT15	-0.57482	14.2917	-6.18383	6.22e-09	8.82e-09	9.77839
SPCS2	-0.528689	14.5665	-6.17491	6.5e-09	9.18e-09	9.71459
HMOX1	-0.574284	14.2762	-6.16775	6.74e-09	9.41e-09	9.70218
DCN	-0.567607	14.3314	-6.16819	6.72e-09	9.41e-09	9.69655
HIST1H1C	-0.54876	14.6567	-6.1506	7.34e-09	1.02e-08	9.59692
WFDC2	-0.561868	14.3392	-6.14129	7.69e-09	1.06e-08	9.5649
STAT6	-0.545539	14.7752	-6.14163	7.67e-09	1.06e-08	9.5619
BANK1	-0.567401	14.303	-6.11661	8.69e-09	1.19e-08	9.44997
FCN3	-0.571182	14.2742	-6.11302	8.85e-09	1.2e-08	9.4367
COL4A3	-0.569073	14.4287	-6.08777	1e-08	1.36e-08	9.29872
YAP1	-0.560086	15.1315	-6.07246	1.08e-08	1.44e-08	9.27806
NUCB2	-0.532282	14.5206	-6.08364	1.02e-08	1.38e-08	9.27333
UBE2J1	-0.571695	14.5565	-6.07975	1.04e-08	1.4e-08	9.25301
IL4R	-0.558666	14.3321	-6.0696	1.1e-08	1.46e-08	9.21877
AKR1C2	-0.558715	14.3115	-6.06747	1.11e-08	1.46e-08	9.21112
CEACAM5	-0.561183	14.2721	-6.04731	1.23e-08	1.61e-08	9.11965
FAS	-0.55782	14.3148	-6.04525	1.24e-08	1.62e-08	9.10361
SPCS3	-0.508217	14.5301	-6.00544	1.51e-08	1.96e-08	8.89691
SPARCL1	-0.542897	14.4861	-5.95702	1.91e-08	2.47e-08	8.66745
LYZ	-0.548945	14.3324	-5.94889	1.99e-08	2.56e-08	8.64004
IL7R	-0.544372	14.2877	-5.86049	3.06e-08	3.92e-08	8.22654
CD34	-0.540525	14.3225	-5.85263	3.18e-08	4.05e-08	8.18468
DNAJB9	-0.517194	14.4285	-5.85168	3.19e-08	4.05e-08	8.17249
TOP1	-0.500643	14.5917	-5.79983	4.1e-08	5.18e-08	7.91986
PDIA4	-0.502542	14.8495	-5.74416	5.36e-08	6.74e-08	7.67888
MMP7	-0.538889	14.3246	-5.72885	5.77e-08	7.22e-08	7.60401
SLC25A4	-0.516039	14.4286	-5.70385	6.5e-08	8.1e-08	7.48027
WNT5A	-0.529166	14.3702	-5.69038	6.93e-08	8.59e-08	7.42113
VEGFA	-0.586212	15.1694	-5.6484	8.47e-08	1.04e-07	7.28364
SELENOS	-0.487353	14.5988	-5.54431	1.38e-07	1.7e-07	6.73694
ERLEC1	-0.476152	14.5336	-5.46554	2e-07	2.45e-07	6.38108
EPCAM	-0.496678	15.2199	-5.34564	3.49e-07	4.24e-07	5.92103
AKR1C1	-0.484537	14.3923	-5.31857	3.95e-07	4.78e-07	5.73306
ATF4	-0.492675	15.1826	-5.22273	6.11e-07	7.37e-07	5.37187
KRT18	-0.483353	15.0135	-5.17145	7.71e-07	9.25e-07	5.11951
SLC7A11	-0.520459	14.335	-5.1594	8.14e-07	9.72e-07	5.03701
ITGAV	-0.469762	14.5226	-5.03957	1.39e-06	1.65e-06	4.50707
COL1A2	-0.454609	14.7232	-5.03824	1.4e-06	1.66e-06	4.50503
HERPUD1	-0.443323	14.6611	-5.03541	1.42e-06	1.67e-06	4.48789
LMAN1	-0.453259	14.7476	-4.98723	1.75e-06	2.06e-06	4.2892
SSR3	-0.421197	14.5888	-4.88027	2.8e-06	3.27e-06	3.83041
RHOA	-0.440039	15.0264	-4.83948	3.34e-06	3.88e-06	3.70935
LUM	-0.430316	14.4414	-4.66978	6.89e-06	7.98e-06	2.97261
STAT1	-0.427041	14.6256	-4.58509	9.83e-06	1.13e-05	2.62203
FN1	-0.42044	14.9868	-4.52649	1.25e-05	1.44e-05	2.43275
ITGA3	-0.409378	14.7154	-4.46655	1.6e-05	1.83e-05	2.15978
PECAM1	-0.394468	14.4278	-4.28412	3.35e-05	3.82e-05	1.4608
KRT8	-0.413578	15.1358	-4.23444	4.08e-05	4.63e-05	1.33177
AXIN2	-0.412355	14.763	-4.19131	4.84e-05	5.46e-05	1.1099
CEACAM6	-0.393002	14.4294	-4.18953	4.87e-05	5.47e-05	1.10425
PLIN2	-0.393291	14.6019	-4.01801	9.46e-05	0.000106	0.462557
SFTPD	0.429336	14.9492	3.96104	0.000117	0.000131	0.334577
CD44	-0.415988	15.4105	-3.94247	0.000126	0.00014	0.309197
EGFR	-0.36801	14.6441	-3.92093	0.000136	0.000151	0.11667
HSPA5	-0.37226	15.0913	-3.83543	0.000187	0.000206	-0.11989
AGER	-0.36897	14.491	-3.71083	0.000295	0.000323	-0.604998
HYOU1	-0.337342	14.7364	-3.68874	0.00032	0.000349	-0.675236
COL1A1	-0.369484	15.0985	-3.66541	0.000347	0.000377	-0.699128
PDIA3	-0.342573	15.1333	-3.6611	0.000353	0.000382	-0.706848
NAPSA	0.357355	15.0405	3.63189	0.000391	0.000422	-0.800429
AGR3	-0.332585	14.5033	-3.56372	0.000498	0.000534	-1.09467
WWTR1	-0.329464	14.7185	-3.52605	0.000567	0.000607	-1.21543
DMBT1	-0.333605	14.4901	-3.46846	0.000692	0.000737	-1.40223
COL3A1	-0.336739	14.8505	-3.45716	0.00072	0.000763	-1.42216
NKX2-1	-0.345512	15.4117	-3.35455	0.00101834	0.00107537	-1.65177
XBP1	-0.305295	14.9575	-3.26475	0.00137149	0.0014368	-2.00285
SFTA2	-0.300651	14.4578	-3.2689	0.00135291	0.00142299	-2.02151
MSLN	-0.30182	14.6945	-3.02784	0.00292354	0.00305065	-2.7352
HLA-DRA	-0.304767	14.5632	-2.89449	0.00439454	0.00456755	-3.11157
SOD2	-0.304784	14.9209	-2.78001	0.00616874	0.00638646	-3.3864
PGC	0.331786	15.3742	2.47687	0.0144215	0.0148722	-4.08565
ICAM1	-0.265915	14.9886	-2.44746	0.0156005	0.0160254	-4.20275
SFTPC	0.252536	15.5109	2.33161	0.0211202	0.0216114	-4.40753
LAMP3	0.179838	15.2235	1.77469	0.0780796	0.0795869	-5.5401
ITGB6	-0.144455	14.6057	-1.48208	0.140524	0.142686	-6.08493
EPAS1	-0.136681	14.9004	-1.3606	0.175785	0.177806	-6.22666
MGST1	0.0497386	15.1481	0.486353	0.627463	0.632253	-6.98756
RNASE1	0.0467828	15.2226	0.431368	0.666852	0.669387	-7.00446
DUOX1	0.0228073	14.7832	0.210466	0.833604	0.833604	-7.12851

## Sheet: Supplemental table 4
Supplemental Tab. S4: Fisher's exact test results between source cells and neighboring cell types within all samples, each developmental stage, and the rare diseased individuals independently.
source_ct	neighboring_ct	p_val	odds_ratio	or05	or95	adj_p_val	logOR	logOR_lower	logOR_upper	sample_similarity
Venous	Activated fibroblasts	0.240148	1.12297	0.911878	1.36884	0.316244	0.115977	-0.0922493	0.313964	All samples
Venous	Adventitial fibroblasts	0.000246	0.579631	0.413476	0.790659	0.000449	-0.545364	-0.883156	-0.234888	All samples
Venous	AKR1C1+ & AKR1C2+	2.02e-27	0.516654	0.450508	0.589899	7.35e-27	-0.660381	-0.79738	-0.527803	All samples
Venous	Alveolar macrophages	1.12e-23	0.200972	0.125832	0.304538	3.87e-23	-1.60459	-2.07281	-1.18896	All samples
Venous	Arterial	0.00209088	0.879559	0.808717	0.955119	0.00352148	-0.128335	-0.212307	-0.0459194	All samples
Venous	AT1	3.47e-36	0.524355	0.467492	0.586361	1.41e-35	-0.645587	-0.760372	-0.53382	All samples
Venous	AT2	3.37e-44	0.411304	0.353963	0.47536	1.54e-43	-0.888424	-1.03856	-0.743682	All samples
Venous	B	2.18e-38	3.39037	2.8833	3.96321	9.18e-38	1.22094	1.05893	1.37705	All samples
Venous	Basal	5.71e-09	0.300487	0.171581	0.488647	1.35e-08	-1.20235	-1.7627	-0.716115	All samples
Venous	Capillaries	2.97e-19	1.30496	1.23262	1.38065	9.4e-19	0.266171	0.209145	0.322558	All samples
Venous	cDC	0.000799	0.698444	0.555426	0.867311	0.0013916	-0.3589	-0.58802	-0.142358	All samples
Venous	Fibroblasts	1.49e-15	0.842796	0.8073	0.879636	4.25e-15	-0.17103	-0.21406	-0.128247	All samples
Venous	Immature AT2	2.54e-245	0.0173029	0.00863755	0.0309931	3.56e-244	-4.05688	-4.75164	-3.47399	All samples
Venous	Lymphatic endothelial	0.00126239	0.731102	0.595189	0.889043	0.00217185	-0.313202	-0.518876	-0.117609	All samples
Venous	Mast	8.66e-08	1.61182	1.3602	1.89724	1.94e-07	0.477366	0.307633	0.640401	All samples
Venous	Meg-Ery	0.169233	1.28546	0.858338	1.85269	0.230303	0.251117	-0.152757	0.61664	All samples
Venous	Monocytes	7.34e-36	1.64963	1.53109	1.77532	2.94e-35	0.500552	0.425981	0.573982	All samples
Venous	Multiciliated	1.49e-103	0.0413889	0.0213745	0.0723348	1.18e-102	-3.18474	-3.84556	-2.62645	All samples
Venous	MyoFB	4.26e-07	0.608905	0.490159	0.747961	9.11e-07	-0.496093	-0.713025	-0.290404	All samples
Venous	Neutrophils	0.00156047	1.71004	1.22833	2.32054	0.00267032	0.536519	0.205657	0.841798	All samples
Venous	NK & NKT	9.86e-05	1.41823	1.19118	1.67655	0.000186	0.34941	0.174947	0.516738	All samples
Venous	pDC	0.0180932	1.92217	1.0698	3.19296	0.027492	0.653455	0.0674699	1.16095	All samples
Venous	Pericytes	1.02e-45	1.58687	1.49302	1.68535	4.79e-45	0.461763	0.400804	0.521972	All samples
Venous	Plasma	0.17944	1.6885	0.615001	3.71587	0.243103	0.523838	-0.486131	1.31261	All samples
Venous	PNEC	0.818025	0.948749	0.679394	1.29022	0.968077	-0.0526113	-0.386554	0.25481	All samples
Venous	Proliferating basal	0.00226804	0.175219	0.0211906	0.634659	0.00378795	-1.74172	-3.8542	-0.454668	All samples
Venous	Proliferating endothelial	0.00520857	1.25104	1.06628	1.45908	0.00838401	0.223975	0.0641763	0.377804	All samples
Venous	Proliferating Immature alveolar	3.29e-17	0.188574	0.103018	0.316713	9.79e-17	-1.66826	-2.27285	-1.14976	All samples
Venous	Proliferating lymphoid	0.718402	0.753534	0.275576	1.64859	0.870131	-0.282981	-1.28889	0.49992	All samples
Venous	Proliferating Meg-Ery	2.16e-16	2.70964	2.17887	3.33303	6.25e-16	0.996817	0.778808	1.20388	All samples
Venous	Proliferating monocytes	0.000135	1.89255	1.36473	2.55984	0.000252	0.637925	0.310954	0.939944	All samples
Venous	Secretory	9.66e-08	0.171627	0.0556737	0.401119	2.15e-07	-1.76243	-2.88825	-0.913497	All samples
Venous	Goblet	9.13e-08	0.0500861	0.00127135	0.279461	2.04e-07	-2.99401	-6.66768	-1.27489	All samples
Venous	SMC	2.56e-24	0.715577	0.66817	0.76555	9.02e-24	-0.334666	-0.403212	-0.267161	All samples
Venous	SPP1+ macrophages	1.76e-11	1.75341	1.49953	2.03869	4.53e-11	0.561565	0.405152	0.712305	All samples
Venous	T	0.292425	1.09317	0.920715	1.28896	0.379157	0.0890818	-0.0826043	0.253836	All samples
Venous	Transitional AT2	1.04e-73	0.49762	0.456847	0.541151	6.46e-73	-0.697919	-0.783408	-0.614057	All samples
Venous	Treg	0.000562	1.55215	1.20682	1.96678	0.000995	0.439643	0.187988	0.676397	All samples
Venous	Venous	0	16.3619	15.5338	17.2265	0	2.79496	2.74302	2.84645	All samples
Venous	Proliferating airway	1	0	0	Inf	1	-Inf	-Inf	Inf	All samples
Treg	Activated fibroblasts	4.18e-05	1.92925	1.41359	2.57362	8.03e-05	0.657131	0.34613	0.945315	All samples
Treg	Adventitial fibroblasts	0.0368686	0.527463	0.252576	0.971834	0.0542684	-0.639677	-1.37604	-0.0285703	All samples
Treg	AKR1C1+ & AKR1C2+	8.56e-21	0.266411	0.181909	0.376893	2.8e-20	-1.32271	-1.70425	-0.975794	All samples
Treg	Alveolar macrophages	0.459351	0.840313	0.542766	1.24337	0.577801	-0.173981	-0.611077	0.217826	All samples
Treg	Arterial	0.0143038	1.1903	1.03344	1.36514	0.0219215	0.174206	0.0328928	0.311255	All samples
Treg	AT1	0.00697931	1.22549	1.05568	1.4157	0.0110673	0.203341	0.0541869	0.347626	All samples
Treg	AT2	0.355496	1.08638	0.90571	1.29343	0.456496	0.0828508	-0.0990359	0.257294	All samples
Treg	B	0.0214891	1.65471	1.04649	2.49002	0.0324364	0.503625	0.0454441	0.912291	All samples
Treg	Basal	0.000536	0.205479	0.0423427	0.601338	0.000952	-1.58241	-3.16196	-0.508598	All samples
Treg	Capillaries	0.193349	0.920593	0.811341	1.04109	0.259311	-0.0827378	-0.209066	0.0402684	All samples
Treg	cDC	0.658471	1.07651	0.748185	1.50109	0.802402	0.0737252	-0.290105	0.406192	All samples
Treg	Fibroblasts	2.62e-05	0.842017	0.775487	0.913409	5.1e-05	-0.171955	-0.254264	-0.0905715	All samples
Treg	Immature AT2	1.55e-48	0.109922	0.0660585	0.171916	7.55e-48	-2.20798	-2.71721	-1.76075	All samples
Treg	Lymphatic endothelial	0.0041592	1.50195	1.13449	1.95211	0.00679053	0.406766	0.12618	0.668913	All samples
Treg	Mast	1.54e-19	3.29951	2.61837	4.1071	4.87e-19	1.19377	0.962553	1.41272	All samples
Treg	Meg-Ery	0.542926	0.640142	0.174173	1.64295	0.672875	-0.446064	-1.74771	0.496493	All samples
Treg	Monocytes	0.0632078	1.16905	0.98841	1.37405	0.0906205	0.156188	-0.0116575	0.317763	All samples
Treg	Multiciliated	1.11e-16	0.215446	0.125344	0.345515	3.25e-16	-1.53505	-2.07669	-1.06272	All samples
Treg	MyoFB	0.00464816	0.578046	0.369721	0.86191	0.00751977	-0.548102	-0.995006	-0.148605	All samples
Treg	Neutrophils	0.0114252	2.0611	1.12379	3.47002	0.0176451	0.723237	0.116705	1.24416	All samples
Treg	NK & NKT	1.3e-05	1.93958	1.44879	2.54528	2.6e-05	0.66247	0.370727	0.934239	All samples
Treg	pDC	0.00178758	3.71816	1.59779	7.37364	0.00303301	1.31323	0.46862	1.99791	All samples
Treg	Pericytes	0.000723	0.771393	0.656857	0.900703	0.00126451	-0.259557	-0.420289	-0.104579	All samples
Treg	Plasma	0.0179756	4.09581	1.10864	10.5965	0.0273393	1.40996	0.103137	2.36052	All samples
Treg	PNEC	0.557953	0.755273	0.34484	1.43687	0.689896	-0.280676	-1.06468	0.362466	All samples
Treg	Proliferating endothelial	1	0.973295	0.680195	1.35091	1	-0.0270676	-0.385375	0.300778	All samples
Treg	Proliferating Immature alveolar	8.59e-07	0.0983255	0.0118831	0.355582	1.81e-06	-2.31947	-4.43264	-1.034	All samples
Treg	Proliferating lymphoid	0.731126	0.45623	0.0115346	2.55146	0.878808	-0.784758	-4.46241	0.936667	All samples
Treg	Proliferating Meg-Ery	0.626405	1.13794	0.566952	2.04126	0.768547	0.129218	-0.567481	0.713568	All samples
Treg	Proliferating monocytes	1	0.947586	0.347123	2.06801	1	-0.0538371	-1.05808	0.726588	All samples
Treg	Secretory	0.104194	0.376614	0.0775746	1.10271	0.145599	-0.976535	-2.55652	0.0977722	All samples
Treg	Goblet	0.0509967	0.183272	0.00463951	1.02307	0.0739082	-1.69679	-5.37315	0.0228114	All samples
Treg	SMC	0.000696	1.2021	1.08081	1.33412	0.00122062	0.18407	0.0777133	0.288274	All samples
Treg	SPP1+ macrophages	2.21e-13	2.70306	2.11542	3.40612	6.04e-13	0.994385	0.749255	1.22557	All samples
Treg	T	4.99e-47	4.33596	3.65695	5.10753	2.39e-46	1.46694	1.29663	1.63072	All samples
Treg	Transitional AT2	0.000385	0.794715	0.695139	0.90514	0.000692	-0.229772	-0.363643	-0.0996661	All samples
Treg	Treg	1.19e-64	9.25536	7.56363	11.217	6.98e-64	2.2252	2.02335	2.41743	All samples
Treg	Venous	7.39e-06	1.74629	1.37385	2.1902	1.49e-05	0.557496	0.31762	0.783991	All samples
Treg	Proliferating airway	1	0	0	Inf	1	-Inf	-Inf	Inf	All samples
Treg	Proliferating basal	1	0	0	Inf	1	-Inf	-Inf	Inf	All samples
Transitional AT2	Activated fibroblasts	2.98e-169	0.107792	0.0834673	0.137053	3.29e-168	-2.22755	-2.4833	-1.98739	All samples
Transitional AT2	Adventitial fibroblasts	3.76e-111	0.153734	0.120325	0.19361	3.12e-110	-1.87253	-2.11756	-1.64191	All samples
Transitional AT2	AKR1C1+ & AKR1C2+	0	0.317969	0.297627	0.339362	0	-1.1458	-1.21192	-1.08069	All samples
Transitional AT2	Alveolar macrophages	7.27e-113	0.277993	0.240907	0.319224	6.06e-112	-1.28016	-1.42335	-1.14186	All samples
Transitional AT2	Arterial	6.98985e-315	0.476264	0.456107	0.497122	1.1412e-313	-0.741783	-0.785028	-0.69892	All samples
Transitional AT2	AT1	1.28e-108	0.653306	0.627445	0.67998	1.04e-107	-0.42571	-0.466099	-0.385692	All samples
Transitional AT2	AT2	0.0021085	0.939996	0.90315	0.977982	0.00354743	-0.0618797	-0.101867	-0.0222641	All samples
Transitional AT2	B	1.11e-08	0.692774	0.604533	0.79066	2.58e-08	-0.367052	-0.503299	-0.234887	All samples
Transitional AT2	Basal	1.04e-31	0.43165	0.365181	0.506954	3.97e-31	-0.840139	-1.00736	-0.679335	All samples
Transitional AT2	Capillaries	3.35007e-314	1.55647	1.52268	1.59094	5.36011e-313	0.44242	0.420471	0.464323	All samples
Transitional AT2	cDC	1.62e-145	0.23169	0.199537	0.267581	1.58e-144	-1.46235	-1.61175	-1.31833	All samples
Transitional AT2	Fibroblasts	0	0.592891	0.581755	0.604212	0	-0.522744	-0.541705	-0.50383	All samples
Transitional AT2	Immature AT2	0	0.105936	0.0963836	0.116152	0	-2.24492	-2.33942	-2.15285	All samples
Transitional AT2	Lymphatic endothelial	2.16e-253	0.117673	0.0969525	0.141527	3.08e-252	-2.13984	-2.33353	-1.95526	All samples
Transitional AT2	Mast	2.27e-11	0.733586	0.66583	0.806641	5.79e-11	-0.30981	-0.406721	-0.214877	All samples
Transitional AT2	Meg-Ery	8.33e-09	0.553695	0.439637	0.689045	1.95e-08	-0.591141	-0.821805	-0.372448	All samples
Transitional AT2	Monocytes	1.51e-16	1.16144	1.12135	1.20274	4.39e-16	0.149662	0.114531	0.1846	All samples
Transitional AT2	Multiciliated	1.18576e-322	0.249504	0.227592	0.272987	2.02073e-321	-1.38828	-1.4802	-1.29833	All samples
Transitional AT2	MyoFB	2.68e-248	0.145556	0.123205	0.170835	3.79e-247	-1.92719	-2.09391	-1.76706	All samples
Transitional AT2	Neutrophils	0.044691	0.836172	0.697809	0.994907	0.0651234	-0.178921	-0.35981	-0.0051062	All samples
Transitional AT2	NK & NKT	1.56e-22	0.633943	0.573587	0.699148	5.31e-22	-0.455796	-0.555846	-0.357893	All samples
Transitional AT2	pDC	0.00226623	0.588469	0.396749	0.843104	0.00378795	-0.530231	-0.924452	-0.170665	All samples
Transitional AT2	Pericytes	0	0.447795	0.429672	0.46654	0	-0.80342	-0.844734	-0.762411	All samples
Transitional AT2	Plasma	0.19716	0.717502	0.412681	1.16753	0.263534	-0.33198	-0.885081	0.154886	All samples
Transitional AT2	PNEC	1.57e-12	0.599538	0.51174	0.69851	4.17e-12	-0.511595	-0.669939	-0.358806	All samples
Transitional AT2	Proliferating airway	0.32407	0.434545	0.051467	1.63849	0.417818	-0.833456	-2.96681	0.493775	All samples
Transitional AT2	Proliferating basal	4.51e-21	0.127952	0.0611532	0.236266	1.49e-20	-2.0561	-2.79437	-1.4428	All samples
Transitional AT2	Proliferating endothelial	1.65e-57	0.503029	0.456986	0.55252	8.96e-57	-0.687107	-0.783102	-0.593265	All samples
Transitional AT2	Proliferating Immature alveolar	1.65e-32	0.500269	0.438754	0.568274	6.38e-32	-0.692609	-0.823816	-0.565151	All samples
Transitional AT2	Proliferating lymphoid	4.6e-10	0.257591	0.140108	0.435063	1.13e-09	-1.35638	-1.96534	-0.832266	All samples
Transitional AT2	Proliferating Meg-Ery	0.00172679	0.791392	0.677873	0.919119	0.00293609	-0.233962	-0.388796	-0.0843393	All samples
Transitional AT2	Proliferating monocytes	0.187288	0.885188	0.736904	1.05563	0.252665	-0.121955	-0.305297	0.0541332	All samples
Transitional AT2	Secretory	1.78e-38	0.217035	0.156674	0.293208	7.53e-38	-1.5277	-1.85359	-1.22687	All samples
Transitional AT2	Goblet	7.09e-08	0.552145	0.430719	0.698077	1.6e-07	-0.593945	-0.842299	-0.359425	All samples
Transitional AT2	SMC	0	0.3452	0.332782	0.357943	0	-1.06363	-1.10027	-1.02738	All samples
Transitional AT2	SPP1+ macrophages	8e-50	0.473377	0.422294	0.529039	3.96e-49	-0.747863	-0.862053	-0.636692	All samples
Transitional AT2	T	1.24e-63	0.477971	0.432997	0.526407	7.22e-63	-0.738205	-0.837024	-0.64168	All samples
Transitional AT2	Transitional AT2	0	11.0282	10.8558	11.202	0	2.40046	2.3847	2.41609	All samples
Transitional AT2	Treg	2.04e-08	0.682451	0.590294	0.785393	4.7e-08	-0.382065	-0.527135	-0.241571	All samples
Transitional AT2	Venous	3.26e-66	0.511846	0.469412	0.557146	1.95e-65	-0.669732	-0.756275	-0.584927	All samples
T	Activated fibroblasts	5.66e-39	2.91214	2.52456	3.34404	2.42e-38	1.06889	0.926067	1.20718	All samples
T	Adventitial fibroblasts	0.00213401	0.60695	0.422154	0.845599	0.00358657	-0.499309	-0.862385	-0.16771	All samples
T	AKR1C1+ & AKR1C2+	8.05e-46	0.345098	0.287088	0.411471	3.78e-45	-1.06393	-1.24797	-0.888016	All samples
T	Alveolar macrophages	4.06e-09	0.439218	0.313422	0.598978	9.68e-09	-0.822759	-1.1602	-0.512531	All samples
T	Arterial	1.35e-07	0.780763	0.708548	0.858552	2.96e-07	-0.247483	-0.344537	-0.152508	All samples
T	AT1	3.85e-57	0.371544	0.320089	0.429026	2.07e-56	-0.990088	-1.13916	-0.846238	All samples
T	AT2	5.02e-37	0.41325	0.35059	0.483956	2.05e-36	-0.883703	-1.04814	-0.725761	All samples
T	B	5.29e-39	3.68531	3.10918	4.33956	2.26e-38	1.30436	1.13436	1.46777	All samples
T	Basal	7.33e-05	0.450444	0.274757	0.696801	0.000139	-0.797521	-1.29187	-0.361256	All samples
T	Capillaries	0.00182633	1.11089	1.03954	1.18618	0.00308893	0.105164	0.0387735	0.170739	All samples
T	cDC	4.51e-10	1.70143	1.449	1.98596	1.11e-09	0.53147	0.370872	0.686102	All samples
T	Fibroblasts	0.0109596	0.943175	0.901124	0.986901	0.0169588	-0.0585038	-0.104112	-0.0131855	All samples
T	Immature AT2	2.51e-197	0.0263875	0.0144328	0.0443218	3.05e-196	-3.63487	-4.23825	-3.11628	All samples
T	Lymphatic endothelial	0.00485394	1.27376	1.07398	1.5005	0.00783683	0.241975	0.0713681	0.405799	All samples
T	Mast	2e-06	1.58821	1.31692	1.89975	4.17e-06	0.462605	0.275295	0.641724	All samples
T	Meg-Ery	0.00351312	0.367049	0.147348	0.757828	0.00577104	-1.00226	-1.91495	-0.277298	All samples
T	Monocytes	1.31e-19	1.50223	1.37994	1.63292	4.16e-19	0.406948	0.322038	0.490368	All samples
T	Multiciliated	7.22e-66	0.120085	0.0803597	0.172593	4.29e-65	-2.11956	-2.52124	-1.75682	All samples
T	MyoFB	4.6e-11	0.465685	0.354079	0.601576	1.16e-10	-0.764246	-1.03824	-0.508203	All samples
T	Neutrophils	0.267285	0.72128	0.402887	1.1927	0.349678	-0.326728	-0.9091	0.176218	All samples
T	NK & NKT	2.36e-54	3.20403	2.81655	3.6318	1.21e-53	1.16441	1.03551	1.28973	All samples
T	pDC	2.38e-14	5.37168	3.68744	7.58342	6.63e-14	1.68114	1.30493	2.02596	All samples
T	Pericytes	2.28e-05	0.833904	0.763872	0.908875	4.46e-05	-0.181638	-0.269354	-0.0955477	All samples
T	Plasma	2.8e-06	4.84095	2.61551	8.24665	5.79e-06	1.57711	0.96146	2.10981	All samples
T	PNEC	5.15e-06	0.329409	0.170014	0.576274	1.05e-05	-1.11046	-1.77188	-0.551172	All samples
T	Proliferating endothelial	9.86e-11	0.449343	0.334149	0.591665	2.45e-10	-0.799968	-1.09617	-0.524814	All samples
T	Proliferating Immature alveolar	1.88e-21	0.0643747	0.0175181	0.164928	6.23e-21	-2.74303	-4.04452	-1.80224	All samples
T	Proliferating lymphoid	4.21e-18	6.1636	4.34294	8.5176	1.3e-17	1.81866	1.46855	2.14213	All samples
T	Proliferating Meg-Ery	0.780152	0.918262	0.603891	1.33933	0.930137	-0.0852721	-0.504361	0.292172	All samples
T	Proliferating monocytes	0.0837945	1.41091	0.927125	2.06014	0.118437	0.344238	-0.0756672	0.722776	All samples
T	Secretory	1.72e-07	0.123206	0.025381	0.36053	3.75e-07	-2.0939	-3.67376	-1.02018	All samples
T	Goblet	0.000465	0.240382	0.0653904	0.616678	0.000828	-1.42552	-2.72738	-0.483409	All samples
T	SMC	6.23e-12	1.23765	1.16555	1.31329	1.62e-11	0.213211	0.153196	0.272537	All samples
T	SPP1+ macrophages	8.29e-33	2.59547	2.25269	2.97688	3.23e-32	0.953767	0.812124	1.09087	All samples
T	T	0	15.9289	14.9987	16.9027	0	2.76814	2.70797	2.82747	All samples
T	Transitional AT2	1.86e-88	0.414372	0.3742	0.457801	1.29e-87	-0.880992	-0.982966	-0.781322	All samples
T	Treg	5.92e-39	3.86835	3.24564	4.57892	2.52e-38	1.35283	1.17731	1.52146	All samples
T	Venous	0.459999	1.06455	0.896077	1.25599	0.57816	0.0625527	-0.109729	0.227925	All samples
T	Proliferating airway	1	0	0	Inf	1	-Inf	-Inf	Inf	All samples
T	Proliferating basal	1	0	0	Inf	1	-Inf	-Inf	Inf	All samples
SPP1+ macrophages	Activated fibroblasts	0.124171	0.788112	0.573899	1.05654	0.172011	-0.238115	-0.555303	0.0549949	All samples
SPP1+ macrophages	Adventitial fibroblasts	0.196063	0.798524	0.555276	1.11271	0.262292	-0.22499	-0.588291	0.106795	All samples
SPP1+ macrophages	AKR1C1+ & AKR1C2+	4.96e-24	0.447927	0.371935	0.535047	1.74e-23	-0.803125	-0.989037	-0.6254	All samples
SPP1+ macrophages	Alveolar macrophages	0.201966	0.841485	0.637897	1.08987	0.268616	-0.172587	-0.449578	0.0860621	All samples
SPP1+ macrophages	Arterial	2.8e-43	0.410275	0.352464	0.474973	1.26e-42	-0.890927	-1.04281	-0.744498	All samples
SPP1+ macrophages	AT1	5.42e-83	0.190666	0.149808	0.239327	3.6e-82	-1.65723	-1.8984	-1.42992	All samples
SPP1+ macrophages	AT2	1.8e-61	0.195156	0.147659	0.253186	1.02e-60	-1.63395	-1.91285	-1.37363	All samples
SPP1+ macrophages	B	1.13e-16	2.80671	2.24695	3.46635	3.3e-16	1.03201	0.809573	1.2431	All samples
SPP1+ macrophages	Basal	8.39e-05	0.384135	0.204288	0.657866	0.000159	-0.956762	-1.58822	-0.418754	All samples
SPP1+ macrophages	Capillaries	5.76e-55	1.71456	1.60764	1.82727	2.96e-54	0.539154	0.474769	0.602826	All samples
SPP1+ macrophages	cDC	3e-97	4.42309	3.93357	4.95935	2.22e-96	1.48684	1.36955	1.60127	All samples
SPP1+ macrophages	Fibroblasts	6.77e-21	1.26472	1.2046	1.32753	2.22e-20	0.234851	0.18615	0.283319	All samples
SPP1+ macrophages	Immature AT2	5.42e-147	0.0322154	0.017134	0.0551263	5.39e-146	-3.43531	-4.06669	-2.89813	All samples
SPP1+ macrophages	Lymphatic endothelial	0.361442	1.09821	0.888817	1.34264	0.463759	0.0936792	-0.117864	0.294639	All samples
SPP1+ macrophages	Mast	6.13e-39	3.18118	2.72947	3.68832	2.6e-38	1.15725	1.00411	1.30517	All samples
SPP1+ macrophages	Meg-Ery	0.0022054	0.275211	0.0749199	0.705982	0.00369491	-1.29022	-2.59134	-0.348166	All samples
SPP1+ macrophages	Monocytes	9.83e-14	1.46984	1.33226	1.61834	2.71e-13	0.385157	0.286877	0.481398	All samples
SPP1+ macrophages	Multiciliated	1.86e-52	0.108779	0.0663842	0.168147	9.33e-52	-2.21844	-2.7123	-1.78292	All samples
SPP1+ macrophages	MyoFB	0.00974374	0.739591	0.576707	0.934633	0.0151949	-0.301658	-0.55042	-0.0676013	All samples
SPP1+ macrophages	Neutrophils	0.0985903	0.567103	0.258886	1.07898	0.138372	-0.567215	-1.35137	0.0760155	All samples
SPP1+ macrophages	NK & NKT	0.00244296	1.4007	1.12247	1.72794	0.0040716	0.336972	0.115529	0.546932	All samples
SPP1+ macrophages	pDC	0.000699	2.821	1.53379	4.76764	0.00122413	1.03709	0.427743	1.56185	All samples
SPP1+ macrophages	Pericytes	0.000249	0.834876	0.754911	0.921252	0.000455	-0.180472	-0.281156	-0.082022	All samples
SPP1+ macrophages	Plasma	0.000125	4.48804	2.13065	8.36443	0.000234	1.50142	0.756427	2.12399	All samples
SPP1+ macrophages	PNEC	1.87e-06	0.216051	0.0792115	0.470861	3.89e-06	-1.53224	-2.53563	-0.753193	All samples
SPP1+ macrophages	Proliferating basal	0.0130869	0.137743	0.00348713	0.769354	0.020095	-1.98236	-5.65868	-0.262204	All samples
SPP1+ macrophages	Proliferating endothelial	3.29e-06	0.532943	0.389649	0.712023	6.76e-06	-0.629341	-0.942509	-0.339645	All samples
SPP1+ macrophages	Proliferating Immature alveolar	5.6e-12	0.169419	0.073112	0.334156	1.46e-11	-1.77538	-2.61576	-1.09615	All samples
SPP1+ macrophages	Proliferating lymphoid	1	0.987059	0.319437	2.31497	1	-0.0130258	-1.1412	0.839397	All samples
SPP1+ macrophages	Proliferating Meg-Ery	0.135703	0.667508	0.372986	1.10328	0.187338	-0.404203	-0.986214	0.098288	All samples
SPP1+ macrophages	Proliferating monocytes	0.792678	0.886073	0.470798	1.51938	0.942962	-0.120956	-0.753327	0.4183	All samples
SPP1+ macrophages	Secretory	4.26e-07	0.0539253	0.00136863	0.300779	9.11e-07	-2.92016	-6.59395	-1.20138	All samples
SPP1+ macrophages	Goblet	0.000565	0.157767	0.0190972	0.570906	0.000999	-1.84664	-3.95821	-0.560531	All samples
SPP1+ macrophages	SMC	6.58e-46	0.530455	0.480812	0.584002	3.1e-45	-0.63402	-0.732279	-0.53785	All samples
SPP1+ macrophages	SPP1+ macrophages	0	16.9256	15.7253	18.2011	0	2.82883	2.75527	2.90148	All samples
SPP1+ macrophages	T	9.79e-45	2.93723	2.57	3.34383	4.54e-44	1.07747	0.943906	1.20712	All samples
SPP1+ macrophages	Transitional AT2	4.67e-54	0.46871	0.419611	0.522112	2.36e-53	-0.757771	-0.868428	-0.649873	All samples
SPP1+ macrophages	Treg	1.99e-13	2.66649	2.09437	3.34916	5.45e-13	0.980764	0.739255	1.20871	All samples
SPP1+ macrophages	Venous	4.36e-05	1.43529	1.20988	1.6912	8.37e-05	0.361364	0.190521	0.525438	All samples
SPP1+ macrophages	Proliferating airway	1	0	0	Inf	1	-Inf	-Inf	Inf	All samples
SMC	Activated fibroblasts	1.18e-37	0.541589	0.4874	0.600247	4.92e-37	-0.613247	-0.718671	-0.510413	All samples
SMC	Adventitial fibroblasts	0.0774223	1.0826	0.990657	1.18125	0.110368	0.0793668	-0.0093866	0.16657	All samples
SMC	AKR1C1+ & AKR1C2+	0	0.382621	0.361816	0.404302	0	-0.96071	-1.01662	-0.905594	All samples
SMC	Alveolar macrophages	5.51e-218	0.134984	0.111807	0.161619	7.06e-217	-2.0026	-2.19098	-1.82251	All samples
SMC	Arterial	8.22e-14	1.11466	1.08356	1.14658	2.27e-13	0.108551	0.0802547	0.136788	All samples
SMC	AT1	4.11e-176	0.59656	0.573804	0.619979	4.74e-175	-0.516575	-0.555468	-0.47807	All samples
SMC	AT2	1.57e-204	0.512638	0.488644	0.537521	1.92e-203	-0.668185	-0.71612	-0.620788	All samples
SMC	B	0.241114	0.937216	0.839523	1.04364	0.317255	-0.0648415	-0.174921	0.0427148	All samples
SMC	Basal	1.6e-22	0.544529	0.474421	0.622344	5.45e-22	-0.607834	-0.74566	-0.474262	All samples
SMC	Capillaries	8.46e-135	0.726081	0.707026	0.745522	7.78e-134	-0.320093	-0.346688	-0.293671	All samples
SMC	cDC	1.4e-18	0.712666	0.657408	0.771443	4.35e-18	-0.338742	-0.41945	-0.259492	All samples
SMC	Fibroblasts	1.96e-17	1.06815	1.05206	1.08446	5.88e-17	0.0659279	0.0507529	0.0810836	All samples
SMC	Immature AT2	8.45e-47	0.784833	0.758258	0.812069	4.04e-46	-0.242285	-0.276731	-0.20817	All samples
SMC	Lymphatic endothelial	1.44e-78	0.473657	0.433113	0.517095	9.35e-78	-0.747272	-0.836758	-0.659529	All samples
SMC	Mast	0.056597	0.925659	0.853601	1.00245	0.0814345	-0.0772491	-0.158292	0.00244861	All samples
SMC	Meg-Ery	3.36e-05	0.690458	0.570233	0.829428	6.49e-05	-0.370401	-0.56171	-0.187019	All samples
SMC	Monocytes	3.7e-152	0.588544	0.563696	0.614254	3.84e-151	-0.530103	-0.573241	-0.487346	All samples
SMC	Multiciliated	0	0.162529	0.146471	0.179901	0	-1.8169	-1.92093	-1.71535	All samples
SMC	MyoFB	9.42e-96	1.7468	1.66194	1.83521	6.88e-95	0.557783	0.507986	0.607161	All samples
SMC	Neutrophils	7.01e-07	0.649162	0.537967	0.777221	1.48e-06	-0.432074	-0.619959	-0.252031	All samples
SMC	NK & NKT	1.19e-41	1.57501	1.47858	1.67654	5.3e-41	0.454264	0.391084	0.516734	All samples
SMC	pDC	0.0681247	1.26121	0.977886	1.60597	0.0974951	0.232072	-0.0223621	0.473729	All samples
SMC	Pericytes	3.5e-55	1.23102	1.19994	1.26275	1.82e-54	0.207839	0.182268	0.233292	All samples
SMC	Plasma	0.482793	0.833449	0.520469	1.27393	0.605383	-0.182183	-0.653025	0.242103	All samples
SMC	PNEC	3.36e-08	1.34191	1.21081	1.48419	7.67e-08	0.294097	0.191292	0.394866	All samples
SMC	Proliferating basal	2.98e-18	0.217626	0.132363	0.337913	9.22e-18	-1.52498	-2.02221	-1.08497	All samples
SMC	Proliferating endothelial	0.0223897	1.07603	1.00987	1.14552	0.0336372	0.0732741	0.0098232	0.135858	All samples
SMC	Proliferating Immature alveolar	7.5e-75	0.329621	0.284349	0.380184	4.71e-74	-1.10981	-1.25755	-0.967101	All samples
SMC	Proliferating lymphoid	0.0153377	1.34649	1.05222	1.70278	0.023394	0.297503	0.0509042	0.532264	All samples
SMC	Proliferating Meg-Ery	1.62e-17	0.51744	0.434664	0.611735	4.9e-17	-0.658862	-0.833183	-0.491457	All samples
SMC	Proliferating monocytes	3.09e-17	0.425052	0.334546	0.533033	9.22e-17	-0.855545	-1.09498	-0.629172	All samples
SMC	Secretory	8.3e-37	0.274266	0.210564	0.351441	3.38e-36	-1.29366	-1.55797	-1.04571	All samples
SMC	Goblet	2.41e-44	0.11108	0.0657084	0.17605	1.11e-43	-2.19751	-2.72253	-1.73699	All samples
SMC	SMC	0	3.96396	3.90108	4.02746	0	1.37724	1.36125	1.39314	All samples
SMC	SPP1+ macrophages	1.03e-46	0.521229	0.471344	0.575061	4.89e-46	-0.651565	-0.752167	-0.553278	All samples
SMC	T	8.34e-18	1.30212	1.22747	1.38039	2.55e-17	0.263993	0.204954	0.322369	All samples
SMC	Transitional AT2	0	0.295823	0.284657	0.307288	0	-1.218	-1.25647	-1.17997	All samples
SMC	Treg	0.272577	1.06203	0.951089	1.18295	0.355439	0.060179	-0.0501481	0.16801	All samples
SMC	Venous	9.63e-22	0.730964	0.682882	0.781575	3.2e-21	-0.313391	-0.381433	-0.246444	All samples
SMC	Proliferating airway	1	0	0	Inf	1	-Inf	-Inf	Inf	All samples
Goblet	AKR1C1+ & AKR1C2+	4.67e-16	0.111004	0.0406932	0.242147	1.35e-15	-2.19819	-3.20169	-1.41821	All samples
Goblet	AT1	1.99e-09	0.372871	0.24691	0.541148	4.77e-09	-0.986523	-1.39873	-0.614063	All samples
Goblet	AT2	7.04e-23	0.0176548	0.000451	0.0985049	2.41e-22	-4.03675	-7.703	-2.31765	All samples
Goblet	Basal	4.09e-111	20.9386	17.2379	25.2326	3.37e-110	3.04159	2.84711	3.22814	All samples
Goblet	Capillaries	3.62e-54	0.0272481	0.00741418	0.0698935	1.84e-53	-3.60277	-4.90436	-2.66078	All samples
Goblet	Fibroblasts	1.27e-177	0.011906	0.00434383	0.0259673	1.47e-176	-4.43071	-5.439	-3.65092	All samples
Goblet	Immature AT2	8.18e-23	0.103405	0.044551	0.204224	2.8e-22	-2.2691	-3.11112	-1.58854	All samples
Goblet	Mast	0.000276	0.0859733	0.00217881	0.479832	0.000502	-2.45372	-6.12898	-0.73432	All samples
Goblet	Monocytes	2.21e-05	0.491353	0.330305	0.704483	4.33e-05	-0.710593	-1.10774	-0.350291	All samples
Goblet	Multiciliated	0	36.2647	32.7096	40.163	0	3.59084	3.48767	3.69295	All samples
Goblet	NK & NKT	0.000138	0.0801561	0.00203169	0.447335	0.000257	-2.52378	-6.19889	-0.804448	All samples
Goblet	Pericytes	0.1276	0.839196	0.663423	1.04871	0.176456	-0.175311	-0.410343	0.0475645	All samples
Goblet	PNEC	4.91e-10	4.77247	3.07509	7.0827	1.2e-09	1.56286	1.12334	1.95765	All samples
Goblet	Proliferating airway	0.00329791	24.5462	2.9046	92.7911	0.00543425	3.20056	1.0663	4.53035	All samples
Goblet	Proliferating basal	2.57e-07	8.00368	3.97491	14.4162	5.58e-07	2.0799	1.38	2.66835	All samples
Goblet	Secretory	2.14e-07	4.84495	2.81027	7.79798	4.67e-07	1.57794	1.03328	2.05387	All samples
Goblet	Goblet	0	323.296	283.081	364.199	0	5.77857	5.64573	5.8977	All samples
Goblet	SMC	2.91e-56	0.0530112	0.0241925	0.100929	1.54e-55	-2.93725	-3.72171	-2.29334	All samples
Goblet	SPP1+ macrophages	0.000559	0.158808	0.0192204	0.574784	0.000991	-1.84006	-3.95178	-0.553761	All samples
Goblet	T	0.000148	0.181068	0.0373138	0.530277	0.000275	-1.70889	-3.28839	-0.634356	All samples
Goblet	Transitional AT2	4.86e-10	0.505751	0.393472	0.640917	1.19e-09	-0.681712	-0.932745	-0.444856	All samples
Goblet	Treg	0.0521828	0.177473	0.00449265	0.990798	0.0755588	-1.72894	-5.40531	-0.009245	All samples
Goblet	Venous	9.68e-08	0.0493536	0.00125272	0.2754	2.15e-07	-3.00875	-6.68244	-1.28953	All samples
Goblet	Activated fibroblasts	1	0	0	Inf	1	-Inf	-Inf	Inf	All samples
Goblet	Adventitial fibroblasts	1	0	0	Inf	1	-Inf	-Inf	Inf	All samples
Goblet	Alveolar macrophages	1	0	0	Inf	1	-Inf	-Inf	Inf	All samples
Goblet	Arterial	1	0	0	Inf	1	-Inf	-Inf	Inf	All samples
Goblet	B	1	0	0	Inf	1	-Inf	-Inf	Inf	All samples
Goblet	cDC	1	0	0	Inf	1	-Inf	-Inf	Inf	All samples
Goblet	Lymphatic endothelial	1	0	0	Inf	1	-Inf	-Inf	Inf	All samples
Goblet	Meg-Ery	1	0	0	Inf	1	-Inf	-Inf	Inf	All samples
Goblet	MyoFB	1	0	0	Inf	1	-Inf	-Inf	Inf	All samples
Goblet	Neutrophils	1	0	0	Inf	1	-Inf	-Inf	Inf	All samples
Goblet	pDC	1	0	0	Inf	1	-Inf	-Inf	Inf	All samples
Goblet	Plasma	1	0	0	Inf	1	-Inf	-Inf	Inf	All samples
Goblet	Proliferating endothelial	1	0	0	Inf	1	-Inf	-Inf	Inf	All samples
Goblet	Proliferating Immature alveolar	1	0	0	Inf	1	-Inf	-Inf	Inf	All samples
Goblet	Proliferating lymphoid	1	0	0	Inf	1	-Inf	-Inf	Inf	All samples
Goblet	Proliferating Meg-Ery	1	0	0	Inf	1	-Inf	-Inf	Inf	All samples
Goblet	Proliferating monocytes	1	0	0	Inf	1	-Inf	-Inf	Inf	All samples
Secretory	Adventitial fibroblasts	9.02e-05	0.0798686	0.00202474	0.445573	0.00017	-2.52737	-6.20232	-0.808395	All samples
Secretory	AKR1C1+ & AKR1C2+	7.24e-22	0.125887	0.0602586	0.231923	2.43e-21	-2.07237	-2.80911	-1.46135	All samples
Secretory	Alveolar macrophages	1.12e-06	0.101307	0.0122599	0.366495	2.35e-06	-2.2896	-4.40142	-1.00377	All samples
Secretory	Arterial	3.45e-11	0.457267	0.34601	0.593443	8.79e-11	-0.782487	-1.06129	-0.521815	All samples
Secretory	AT1	2.57e-254	7.10538	6.45519	7.81149	3.7e-253	1.96085	1.86488	2.0556	All samples
Secretory	AT2	4.51e-13	0.303422	0.195912	0.449181	1.23e-12	-1.19263	-1.63009	-0.80033	All samples
Secretory	Basal	0.00276293	2.10613	1.28283	3.26426	0.00457628	0.744851	0.249067	1.18303	All samples
Secretory	Capillaries	4.15e-44	0.192903	0.138042	0.262587	1.89e-43	-1.64557	-1.9802	-1.33717	All samples
Secretory	Fibroblasts	1.6e-244	0.0243532	0.0144198	0.038568	2.22e-243	-3.71509	-4.23915	-3.25533	All samples
Secretory	Immature AT2	0.127296	0.848716	0.681997	1.04484	0.176188	-0.164031	-0.38273	0.043866	All samples
Secretory	Lymphatic endothelial	5.73e-10	0.0392437	0.000997	0.218892	1.4e-09	-3.23796	-6.9105	-1.51918	All samples
Secretory	Meg-Ery	1	0.973631	0.2648	2.49986	1	-0.0267228	-1.32878	0.916237	All samples
Secretory	Monocytes	2.77e-27	0.098668	0.04505	0.187631	1e-26	-2.31599	-3.09998	-1.67328	All samples
Secretory	Multiciliated	0	24.7531	22.6848	26.9977	0	3.20895	3.12169	3.29575	All samples
Secretory	MyoFB	9.58e-11	0.0363143	0.000923	0.202566	2.38e-10	-3.31554	-6.98768	-1.59669	All samples
Secretory	NK & NKT	0.000544	0.273082	0.0885786	0.638428	0.000965	-1.29798	-2.42386	-0.448746	All samples
Secretory	Pericytes	1.8e-36	0.153065	0.0968167	0.230257	7.32e-36	-1.87689	-2.33494	-1.46856	All samples
Secretory	PNEC	1.28e-15	5.08695	3.60121	6.98787	3.67e-15	1.62668	1.28127	1.94418	All samples
Secretory	Proliferating endothelial	1.66e-08	0.0811912	0.00982121	0.293682	3.84e-08	-2.51095	-4.62321	-1.22526	All samples
Secretory	Proliferating Immature alveolar	0.0386148	0.449569	0.164728	0.980529	0.0566304	-0.799465	-1.80346	-0.0196633	All samples
Secretory	Proliferating Meg-Ery	0.106406	0.312907	0.0378569	1.13252	0.148561	-1.16185	-3.27394	0.124447	All samples
Secretory	Secretory	0	119.407	106.264	133.911	0	4.78254	4.66592	4.89718	All samples
Secretory	Goblet	5.23e-06	4.23761	2.36287	7.0218	1.06e-05	1.444	0.859876	1.94902	All samples
Secretory	SMC	5.21e-59	0.145755	0.101788	0.20242	2.88e-58	-1.92583	-2.28486	-1.59741	All samples
Secretory	SPP1+ macrophages	4.18e-07	0.0539447	0.00136906	0.300916	8.97e-07	-2.9198	-6.59363	-1.20092	All samples
Secretory	T	1.69e-07	0.123054	0.0253486	0.360134	3.7e-07	-2.09514	-3.67503	-1.02128	All samples
Secretory	Transitional AT2	1.2e-39	0.228068	0.168189	0.302614	5.18e-39	-1.47811	-1.78267	-1.1953	All samples
Secretory	Treg	0.0216868	0.241485	0.0292192	0.873863	0.0327039	-1.42095	-3.53293	-0.134832	All samples
Secretory	Venous	6.96e-08	0.168115	0.0545284	0.392971	1.57e-07	-1.78311	-2.90903	-0.934021	All samples
Secretory	Activated fibroblasts	1	0	0	Inf	1	-Inf	-Inf	Inf	All samples
Secretory	B	1	0	0	Inf	1	-Inf	-Inf	Inf	All samples
Secretory	cDC	1	0	0	Inf	1	-Inf	-Inf	Inf	All samples
Secretory	Mast	1	0	0	Inf	1	-Inf	-Inf	Inf	All samples
Secretory	Neutrophils	1	0	0	Inf	1	-Inf	-Inf	Inf	All samples
Secretory	pDC	1	0	0	Inf	1	-Inf	-Inf	Inf	All samples
Secretory	Plasma	1	0	0	Inf	1	-Inf	-Inf	Inf	All samples
Secretory	Proliferating airway	1	0	0	Inf	1	-Inf	-Inf	Inf	All samples
Secretory	Proliferating basal	1	0	0	Inf	1	-Inf	-Inf	Inf	All samples
Secretory	Proliferating lymphoid	1	0	0	Inf	1	-Inf	-Inf	Inf	All samples
Secretory	Proliferating monocytes	1	0	0	Inf	1	-Inf	-Inf	Inf	All samples
Proliferating monocytes	AKR1C1+ & AKR1C2+	7.46e-12	0.270153	0.159739	0.428149	1.93e-11	-1.30877	-1.83422	-0.848284	All samples
Proliferating monocytes	Alveolar macrophages	0.000102	0.180401	0.0371839	0.528159	0.000192	-1.71257	-3.29188	-0.638358	All samples
Proliferating monocytes	Arterial	8.65e-15	0.33427	0.233368	0.464506	2.45e-14	-1.09581	-1.45514	-0.76678	All samples
Proliferating monocytes	AT1	1.02e-20	0.191636	0.113335	0.303702	3.34e-20	-1.65216	-2.17741	-1.19171	All samples
Proliferating monocytes	AT2	4.05e-20	0.114364	0.0493165	0.225791	1.31e-19	-2.16837	-3.0095	-1.48815	All samples
Proliferating monocytes	B	2.02e-06	3.13228	1.99976	4.68069	4.2e-06	1.14176	0.69303	1.54345	All samples
Proliferating monocytes	Basal	0.00670192	0.123408	0.00312576	0.688716	0.010638	-2.09226	-5.76808	-0.372926	All samples
Proliferating monocytes	Capillaries	8.48e-50	2.5669	2.287	2.87541	4.19e-49	0.9427	0.827242	1.0562	All samples
Proliferating monocytes	cDC	0.0573606	0.550615	0.263568	1.0152	0.0824591	-0.59672	-1.33344	0.0150822	All samples
Proliferating monocytes	Fibroblasts	2.01e-05	0.789031	0.704541	0.882001	3.95e-05	-0.23695	-0.350209	-0.125562	All samples
Proliferating monocytes	Immature AT2	2.24e-39	0.0103748	0.000268	0.0578688	9.62e-39	-4.56837	-8.22486	-2.84958	All samples
Proliferating monocytes	Lymphatic endothelial	0.000178	0.280175	0.102699	0.611058	0.000329	-1.27234	-2.27595	-0.492564	All samples
Proliferating monocytes	Mast	0.349386	0.697391	0.33376	1.28592	0.44901	-0.36041	-1.09733	0.251471	All samples
Proliferating monocytes	Meg-Ery	0.168449	1.73643	0.635715	3.79286	0.229573	0.551831	-0.453004	1.33312	All samples
Proliferating monocytes	Monocytes	4.06e-125	5.49886	4.87918	6.18318	3.61e-124	1.70454	1.58498	1.82183	All samples
Proliferating monocytes	MyoFB	4.62e-07	0.129396	0.026658	0.378789	9.83e-07	-2.04488	-3.62466	-0.970776	All samples
Proliferating monocytes	Neutrophils	1.63e-17	8.11713	5.446	11.6559	4.92e-17	2.09398	1.69488	2.45581	All samples
Proliferating monocytes	NK & NKT	0.0381887	1.57417	1.00557	2.35085	0.0560568	0.453728	0.00555208	0.854777	All samples
Proliferating monocytes	pDC	1	0.828478	0.0209361	4.63628	1	-0.188165	-3.86628	1.53391	All samples
Proliferating monocytes	Pericytes	0.813525	1.01906	0.841148	1.22476	0.965609	0.0188796	-0.172987	0.202742	All samples
Proliferating monocytes	Proliferating endothelial	0.0187682	1.56928	1.06981	2.22411	0.0284905	0.450619	0.0674797	0.799356	All samples
Proliferating monocytes	Proliferating Immature alveolar	0.000405	0.0886284	0.00224617	0.49458	0.000725	-2.4233	-6.09853	-0.704045	All samples
Proliferating monocytes	Proliferating lymphoid	0.0348897	3.30992	0.898543	8.5229	0.0515452	1.19692	-0.106981	2.14276	All samples
Proliferating monocytes	Proliferating Meg-Ery	0.270706	1.49228	0.642804	2.94999	0.353575	0.400307	-0.441915	1.0818	All samples
Proliferating monocytes	Proliferating monocytes	1.29e-213	55.4563	46.7374	65.4232	1.64e-212	4.0156	3.84455	4.18088	All samples
Proliferating monocytes	SMC	4.87e-20	0.404979	0.320512	0.505416	1.56e-19	-0.903919	-1.13784	-0.682374	All samples
Proliferating monocytes	SPP1+ macrophages	0.897877	1.0336	0.589339	1.68375	1	0.0330516	-0.528754	0.521023	All samples
Proliferating monocytes	T	7.87e-05	1.99072	1.41691	2.72272	0.00015	0.688497	0.348475	1.00163	All samples
Proliferating monocytes	Transitional AT2	4.3e-07	0.624533	0.509904	0.75803	9.19e-07	-0.470752	-0.673534	-0.277033	All samples
Proliferating monocytes	Treg	0.570533	0.717876	0.232705	1.67953	0.704905	-0.331459	-1.45799	0.518513	All samples
Proliferating monocytes	Venous	0.0110299	1.54594	1.09011	2.13087	0.0170511	0.435632	0.0862796	0.756531	All samples
Proliferating monocytes	Activated fibroblasts	1	0	0	Inf	1	-Inf	-Inf	Inf	All samples
Proliferating monocytes	Adventitial fibroblasts	1	0	0	Inf	1	-Inf	-Inf	Inf	All samples
Proliferating monocytes	Multiciliated	1	0	0	Inf	1	-Inf	-Inf	Inf	All samples
Proliferating monocytes	Plasma	1	0	0	Inf	1	-Inf	-Inf	Inf	All samples
Proliferating monocytes	PNEC	1	0	0	Inf	1	-Inf	-Inf	Inf	All samples
Proliferating monocytes	Proliferating airway	1	0	0	Inf	1	-Inf	-Inf	Inf	All samples
Proliferating monocytes	Proliferating basal	1	0	0	Inf	1	-Inf	-Inf	Inf	All samples
Proliferating monocytes	Secretory	1	0	0	Inf	1	-Inf	-Inf	Inf	All samples
Proliferating monocytes	Goblet	1	0	0	Inf	1	-Inf	-Inf	Inf	All samples
Proliferating Meg-Ery	Activated fibroblasts	3.74e-05	0.199911	0.0543986	0.512608	7.21e-05	-1.60988	-2.91142	-0.668244	All samples
Proliferating Meg-Ery	Adventitial fibroblasts	5.21e-05	0.130249	0.0157486	0.471121	9.97e-05	-2.03831	-4.15101	-0.75264	All samples
Proliferating Meg-Ery	AKR1C1+ & AKR1C2+	3.65e-06	0.552346	0.412594	0.724744	7.47e-06	-0.593581	-0.885292	-0.321937	All samples
Proliferating Meg-Ery	Alveolar macrophages	2.13e-05	0.248124	0.0909618	0.540924	4.18e-05	-1.39383	-2.39732	-0.614477	All samples
Proliferating Meg-Ery	Arterial	0.00726577	1.23561	1.058	1.43556	0.0114988	0.211567	0.0563827	0.361553	All samples
Proliferating Meg-Ery	AT1	0.39494	0.918042	0.758601	1.10192	0.502708	-0.0855124	-0.276279	0.0970576	All samples
Proliferating Meg-Ery	AT2	0.00038	0.651657	0.501417	0.833467	0.000685	-0.428238	-0.690317	-0.182161	All samples
Proliferating Meg-Ery	B	6.46e-19	4.72025	3.51122	6.21899	2.03e-18	1.55186	1.25596	1.82761	All samples
Proliferating Meg-Ery	Capillaries	0.637574	1.03103	0.901456	1.17491	0.779311	0.0305608	-0.103744	0.161191	All samples
Proliferating Meg-Ery	cDC	0.00114038	0.41568	0.207211	0.745215	0.00197041	-0.877839	-1.57402	-0.294083	All samples
Proliferating Meg-Ery	Fibroblasts	2.33e-40	0.513896	0.461189	0.571393	1.02e-39	-0.665734	-0.773946	-0.559677	All samples
Proliferating Meg-Ery	Immature AT2	3.78e-46	0.0643449	0.0293789	0.122301	1.8e-45	-2.7435	-3.52748	-2.10127	All samples
Proliferating Meg-Ery	Lymphatic endothelial	4.43e-07	0.224468	0.0901627	0.463226	9.45e-07	-1.49402	-2.40614	-0.76954	All samples
Proliferating Meg-Ery	Mast	0.376024	0.767608	0.437936	1.24945	0.480542	-0.264477	-0.825683	0.222703	All samples
Proliferating Meg-Ery	Meg-Ery	2.13e-53	14.46	11.1722	18.4359	1.07e-52	2.67139	2.41343	2.9143	All samples
Proliferating Meg-Ery	Monocytes	3e-09	1.64649	1.40312	1.92147	7.15e-09	0.498645	0.338699	0.653091	All samples
Proliferating Meg-Ery	Multiciliated	4.17e-22	0.062551	0.0170202	0.160351	1.41e-21	-2.77177	-4.07336	-1.83039	All samples
Proliferating Meg-Ery	MyoFB	4.43e-06	0.297107	0.142248	0.547345	9e-06	-1.21366	-1.95018	-0.602676	All samples
Proliferating Meg-Ery	Neutrophils	0.000594	2.74061	1.52939	4.5374	0.00104697	1.00818	0.424871	1.51235	All samples
Proliferating Meg-Ery	NK & NKT	0.000578	1.80906	1.28874	2.47197	0.00102149	0.59281	0.253665	0.905017	All samples
Proliferating Meg-Ery	pDC	0.00218926	4.02574	1.61129	8.349	0.00367171	1.39271	0.477034	2.12214	All samples
Proliferating Meg-Ery	Pericytes	0.00087	1.27242	1.10284	1.46185	0.00151064	0.240921	0.0978852	0.379704	All samples
Proliferating Meg-Ery	Plasma	0.00884233	5.07478	1.37377	13.1311	0.0138976	1.62428	0.317562	2.57498	All samples
Proliferating Meg-Ery	PNEC	0.190875	0.5189	0.168291	1.2134	0.256638	-0.656043	-1.78206	0.193424	All samples
Proliferating Meg-Ery	Proliferating endothelial	9.39e-56	5.26426	4.42866	6.21606	4.93e-55	1.66094	1.4881	1.82714	All samples
Proliferating Meg-Ery	Proliferating Immature alveolar	0.213527	0.673128	0.33547	1.20707	0.282817	-0.39582	-1.09222	0.1882	All samples
Proliferating Meg-Ery	Proliferating lymphoid	0.697978	1.13247	0.136802	4.10932	0.846675	0.124405	-1.98922	1.41326	All samples
Proliferating Meg-Ery	Proliferating Meg-Ery	0	94.6796	84.9748	105.207	0	4.5505	4.44236	4.65593	All samples
Proliferating Meg-Ery	Proliferating monocytes	0.111797	1.76607	0.805597	3.36373	0.15568	0.568756	-0.216172	1.21305	All samples
Proliferating Meg-Ery	Secretory	0.0263346	0.155334	0.00393331	0.866912	0.0392688	-1.86218	-5.53827	-0.142817	All samples
Proliferating Meg-Ery	SMC	1.3e-24	0.443075	0.368629	0.528535	4.61e-24	-0.814017	-0.997965	-0.637647	All samples
Proliferating Meg-Ery	SPP1+ macrophages	0.00551317	0.441483	0.211376	0.813461	0.00882107	-0.817615	-1.55412	-0.206457	All samples
Proliferating Meg-Ery	T	0.642726	1.08323	0.739152	1.53369	0.78441	0.0799514	-0.302251	0.427677	All samples
Proliferating Meg-Ery	Transitional AT2	1.19e-08	0.647308	0.549357	0.758231	2.78e-08	-0.434934	-0.599007	-0.276767	All samples
Proliferating Meg-Ery	Treg	0.635388	0.789965	0.340505	1.56021	0.777233	-0.235766	-1.07732	0.444819	All samples
Proliferating Meg-Ery	Venous	3.4e-05	1.76899	1.35484	2.27199	6.56e-05	0.570407	0.303685	0.820658	All samples
Proliferating Meg-Ery	Basal	1	0	0	Inf	1	-Inf	-Inf	Inf	All samples
Proliferating Meg-Ery	Proliferating airway	1	0	0	Inf	1	-Inf	-Inf	Inf	All samples
Proliferating Meg-Ery	Proliferating basal	1	0	0	Inf	1	-Inf	-Inf	Inf	All samples
Proliferating Meg-Ery	Goblet	1	0	0	Inf	1	-Inf	-Inf	Inf	All samples
Proliferating lymphoid	Activated fibroblasts	0.146385	0.220688	0.00558117	1.23434	0.201043	-1.511	-5.18836	0.210537	All samples
Proliferating lymphoid	Adventitial fibroblasts	0.275914	0.287838	0.00727796	1.61006	0.358913	-1.24536	-4.9229	0.476271	All samples
Proliferating lymphoid	AKR1C1+ & AKR1C2+	7.87e-06	0.181539	0.0493178	0.467205	1.58e-05	-1.70628	-3.00947	-0.760988	All samples
Proliferating lymphoid	Arterial	0.79181	0.931574	0.631409	1.32944	0.942631	-0.0708793	-0.459802	0.284761	All samples
Proliferating lymphoid	AT1	0.000104	0.358228	0.177892	0.645477	0.000195	-1.02659	-1.72658	-0.437765	All samples
Proliferating lymphoid	AT2	0.0230711	0.52835	0.271517	0.92961	0.0345635	-0.637996	-1.30373	-0.0729904	All samples
Proliferating lymphoid	B	4.92e-07	5.58678	3.03398	9.4544	1.05e-06	1.7204	1.10988	2.24648	All samples
Proliferating lymphoid	Basal	0.532201	0.374896	0.00947771	2.09727	0.662662	-0.981105	-4.65881	0.740637	All samples
Proliferating lymphoid	Capillaries	0.258271	1.16302	0.881954	1.51055	0.338717	0.151024	-0.125616	0.412473	All samples
Proliferating lymphoid	cDC	0.00123489	2.5546	1.42067	4.24812	0.00213142	0.937894	0.351126	1.44648	All samples
Proliferating lymphoid	Fibroblasts	0.311492	0.907276	0.748648	1.09396	0.40225	-0.0973081	-0.289486	0.0898042	All samples
Proliferating lymphoid	Immature AT2	3.76e-11	0.0631459	0.00761364	0.229012	9.55e-11	-2.76231	-4.87781	-1.47398	All samples
Proliferating lymphoid	Lymphatic endothelial	1	0.999883	0.400274	2.07286	1	-0.000117	-0.915606	0.728928	All samples
Proliferating lymphoid	Mast	0.640277	0.634093	0.130392	1.86214	0.782017	-0.45556	-2.03721	0.621726	All samples
Proliferating lymphoid	Monocytes	0.0795556	1.36849	0.933305	1.94322	0.112745	0.313706	-0.0690229	0.664346	All samples
Proliferating lymphoid	Multiciliated	1.94e-05	0.0690715	0.00174982	0.386247	3.82e-05	-2.67261	-6.34824	-0.951279	All samples
Proliferating lymphoid	MyoFB	0.00898326	0.130875	0.00331161	0.731939	0.0140776	-2.03351	-5.71032	-0.312058	All samples
Proliferating lymphoid	Neutrophils	1	0.79903	0.0201897	4.47236	1	-0.224356	-3.90258	1.49792	All samples
Proliferating lymphoid	NK & NKT	2.71e-11	5.32986	3.45129	7.89071	6.91e-11	1.67332	1.23875	2.06569	All samples
Proliferating lymphoid	pDC	0.328517	2.51679	0.0635351	14.1174	0.423211	0.922983	-2.75616	2.64741	All samples
Proliferating lymphoid	Pericytes	0.622251	0.90503	0.627743	1.26739	0.765137	-0.0997877	-0.465624	0.236958	All samples
Proliferating lymphoid	PNEC	0.730902	0.45781	0.0115726	2.56128	0.878808	-0.7813	-4.45912	0.940507	All samples
Proliferating lymphoid	Proliferating endothelial	0.00163396	2.3987	1.36217	3.92836	0.00278713	0.874927	0.309079	1.36822	All samples
Proliferating lymphoid	Proliferating lymphoid	1.43e-59	103.129	71.3948	145.373	7.93e-59	4.63598	4.26823	4.9793	All samples
Proliferating lymphoid	Proliferating Meg-Ery	0.10398	2.26639	0.615277	5.83807	0.145427	0.818187	-0.485682	1.7644	All samples
Proliferating lymphoid	Proliferating monocytes	0.030202	3.4691	0.94148	8.93972	0.0447852	1.24389	-0.0603025	2.1905	All samples
Proliferating lymphoid	Goblet	0.630998	1.00412	0.0253691	5.62181	0.772779	0.0041119	-3.67422	1.72665	All samples
Proliferating lymphoid	SMC	1.92e-05	1.64184	1.3087	2.04143	3.79e-05	0.495816	0.269035	0.713651	All samples
Proliferating lymphoid	SPP1+ macrophages	1	0.978605	0.316564	2.29658	1	-0.0216277	-1.15023	0.831423	All samples
Proliferating lymphoid	T	1.28e-19	6.48061	4.60044	8.90321	4.06e-19	1.86881	1.52615	2.18641	All samples
Proliferating lymphoid	Transitional AT2	5.59e-11	0.251818	0.140093	0.418592	1.41e-10	-1.37905	-1.96545	-0.870859	All samples
Proliferating lymphoid	Treg	1	0.871263	0.105251	3.1622	1	-0.137811	-2.25141	1.15127	All samples
Proliferating lymphoid	Venous	0.595349	0.731539	0.267416	1.60156	0.734432	-0.312605	-1.31895	0.470977	All samples
Proliferating lymphoid	Alveolar macrophages	1	0	0	Inf	1	-Inf	-Inf	Inf	All samples
Proliferating lymphoid	Meg-Ery	1	0	0	Inf	1	-Inf	-Inf	Inf	All samples
Proliferating lymphoid	Plasma	1	0	0	Inf	1	-Inf	-Inf	Inf	All samples
Proliferating lymphoid	Proliferating airway	1	0	0	Inf	1	-Inf	-Inf	Inf	All samples
Proliferating lymphoid	Proliferating basal	1	0	0	Inf	1	-Inf	-Inf	Inf	All samples
Proliferating lymphoid	Proliferating Immature alveolar	1	0	0	Inf	1	-Inf	-Inf	Inf	All samples
Proliferating lymphoid	Secretory	1	0	0	Inf	1	-Inf	-Inf	Inf	All samples
Proliferating Immature alveolar	Activated fibroblasts	2.82e-16	0.0455615	0.00552718	0.16471	8.17e-16	-3.08869	-5.19808	-1.80357	All samples
Proliferating Immature alveolar	Adventitial fibroblasts	3.18e-12	0.0594275	0.00719744	0.214882	8.36e-12	-2.823	-4.93403	-1.53767	All samples
Proliferating Immature alveolar	AKR1C1+ & AKR1C2+	3.95e-24	0.378542	0.299658	0.472001	1.39e-23	-0.971428	-1.20511	-0.750773	All samples
Proliferating Immature alveolar	Alveolar macrophages	6.14e-15	0.132009	0.0530555	0.272253	1.75e-14	-2.02488	-2.93642	-1.30102	All samples
Proliferating Immature alveolar	Arterial	1.34e-47	0.314485	0.257531	0.38046	6.49e-47	-1.15682	-1.35661	-0.966374	All samples
Proliferating Immature alveolar	AT1	1.61e-08	0.678961	0.586168	0.782545	3.73e-08	-0.387191	-0.534149	-0.245204	All samples
Proliferating Immature alveolar	AT2	1.3e-125	3.20572	2.9462	3.48318	1.16e-124	1.16494	1.08052	1.24795	All samples
Proliferating Immature alveolar	B	8.61e-08	0.120786	0.0248924	0.353366	1.93e-07	-2.11374	-3.69319	-1.04025	All samples
Proliferating Immature alveolar	Basal	0.0019413	0.427156	0.213001	0.765511	0.00327992	-0.850606	-1.54646	-0.267211	All samples
Proliferating Immature alveolar	Capillaries	2.6e-114	0.196198	0.161255	0.236544	2.19e-113	-1.62863	-1.82477	-1.44162	All samples
Proliferating Immature alveolar	cDC	2.35e-22	0.0343431	0.00418355	0.124163	7.97e-22	-3.37135	-5.4766	-2.08616	All samples
Proliferating Immature alveolar	Fibroblasts	0	0.137754	0.121307	0.155873	0	-1.98228	-2.10943	-1.85871	All samples
Proliferating Immature alveolar	Immature AT2	0	21.777	20.6867	22.9314	0	3.08085	3.02949	3.13251	All samples
Proliferating Immature alveolar	Lymphatic endothelial	4.11e-28	0.0145949	0.000374	0.081378	1.51e-27	-4.22708	-7.89019	-2.50865	All samples
Proliferating Immature alveolar	Mast	6.17e-09	0.261675	0.13508	0.457642	1.45e-08	-1.34065	-2.00189	-0.781668	All samples
Proliferating Immature alveolar	Meg-Ery	0.00934314	0.271189	0.0558718	0.793987	0.0146129	-1.30494	-2.8847	-0.230688	All samples
Proliferating Immature alveolar	Monocytes	9.04e-65	0.126633	0.0859076	0.179952	5.34e-64	-2.06646	-2.45448	-1.71507	All samples
Proliferating Immature alveolar	Multiciliated	5.2e-09	0.535283	0.419586	0.673294	1.23e-08	-0.62496	-0.868487	-0.395574	All samples
Proliferating Immature alveolar	MyoFB	2.74e-14	0.244087	0.144511	0.386219	7.61e-14	-1.41023	-1.9344	-0.951351	All samples
Proliferating Immature alveolar	Neutrophils	0.00523518	0.247678	0.0510318	0.725093	0.00841837	-1.39563	-2.97531	-0.321456	All samples
Proliferating Immature alveolar	NK & NKT	5.63e-12	0.182811	0.0835241	0.347395	1.47e-11	-1.6993	-2.48262	-1.05729	All samples
Proliferating Immature alveolar	pDC	0.197321	0.259735	0.00656898	1.45228	0.263534	-1.34809	-5.0254	0.373133	All samples
Proliferating Immature alveolar	Pericytes	9.35e-98	0.146055	0.111043	0.188711	7.03e-97	-1.92377	-2.19784	-1.66754	All samples
Proliferating Immature alveolar	PNEC	0.226461	0.712804	0.398344	1.178	0.299205	-0.338549	-0.92044	0.16382	All samples
Proliferating Immature alveolar	Proliferating endothelial	0.000103	0.547901	0.383214	0.759811	0.000193	-0.601661	-0.959161	-0.274686	All samples
Proliferating Immature alveolar	Proliferating Immature alveolar	0	28.8029	26.5887	31.1554	0	3.36048	3.28049	3.43899	All samples
Proliferating Immature alveolar	Proliferating lymphoid	0.197691	0.257963	0.00652423	1.44233	0.263588	-1.35494	-5.03223	0.366263	All samples
Proliferating Immature alveolar	Proliferating Meg-Ery	0.0885096	0.583915	0.279628	1.07597	0.124771	-0.538	-1.27429	0.0732211	All samples
Proliferating Immature alveolar	Proliferating monocytes	0.00223393	0.178032	0.0215424	0.644174	0.0037388	-1.72579	-3.83773	-0.439787	All samples
Proliferating Immature alveolar	Secretory	0.13719	0.56924	0.24539	1.12398	0.189227	-0.563453	-1.40491	0.116876	All samples
Proliferating Immature alveolar	SMC	3.82e-96	0.283089	0.243182	0.327776	2.8e-95	-1.26199	-1.41395	-1.11542	All samples
Proliferating Immature alveolar	SPP1+ macrophages	4.13e-12	0.180958	0.0826777	0.343892	1.08e-11	-1.70949	-2.4928	-1.06743	All samples
Proliferating Immature alveolar	T	2.15e-25	0.0304852	0.00366203	0.110178	7.67e-25	-3.49052	-5.60974	-2.20566	All samples
Proliferating Immature alveolar	Transitional AT2	2.82e-24	0.584915	0.521479	0.654151	9.91e-24	-0.536288	-0.651087	-0.424416	All samples
Proliferating Immature alveolar	Treg	9.61e-07	0.134736	0.0277718	0.394207	2.02e-06	-2.00444	-3.58373	-0.930879	All samples
Proliferating Immature alveolar	Venous	6.05e-20	0.162683	0.0865687	0.278475	1.93e-19	-1.81595	-2.44682	-1.27843	All samples
Proliferating Immature alveolar	Plasma	1	0	0	Inf	1	-Inf	-Inf	Inf	All samples
Proliferating Immature alveolar	Proliferating airway	1	0	0	Inf	1	-Inf	-Inf	Inf	All samples
Proliferating Immature alveolar	Proliferating basal	1	0	0	Inf	1	-Inf	-Inf	Inf	All samples
Proliferating Immature alveolar	Goblet	1	0	0	Inf	1	-Inf	-Inf	Inf	All samples
Proliferating endothelial	Activated fibroblasts	8.55e-11	0.352952	0.234276	0.510758	2.14e-10	-1.04142	-1.45126	-0.67186	All samples
Proliferating endothelial	Adventitial fibroblasts	1.68e-07	0.394583	0.252504	0.587933	3.68e-07	-0.929925	-1.37633	-0.531143	All samples
Proliferating endothelial	AKR1C1+ & AKR1C2+	2.7e-27	0.490168	0.421795	0.566652	9.82e-27	-0.713006	-0.863237	-0.56801	All samples
Proliferating endothelial	Alveolar macrophages	4.17e-25	0.145422	0.0794572	0.244183	1.49e-24	-1.92811	-2.53254	-1.40984	All samples
Proliferating endothelial	Arterial	6.63e-09	1.25751	1.16496	1.35572	1.56e-08	0.229132	0.152684	0.304331	All samples
Proliferating endothelial	AT1	7.34e-58	0.381432	0.330487	0.438116	4.03e-57	-0.963821	-1.10719	-0.825271	All samples
Proliferating endothelial	AT2	1.28e-52	0.331671	0.277338	0.393606	6.42e-52	-1.10361	-1.28252	-0.932406	All samples
Proliferating endothelial	B	0.762956	0.941573	0.67726	1.27561	0.912354	-0.0602037	-0.389699	0.243424	All samples
Proliferating endothelial	Capillaries	1.11e-32	1.44329	1.36134	1.52923	4.32e-32	0.366927	0.308466	0.424764	All samples
Proliferating endothelial	cDC	0.00470167	0.727884	0.57258	0.912624	0.00759866	-0.317614	-0.557602	-0.0914308	All samples
Proliferating endothelial	Fibroblasts	5.75e-68	1.44104	1.384	1.50027	3.46e-67	0.365367	0.324979	0.405642	All samples
Proliferating endothelial	Immature AT2	6.84e-62	0.367601	0.318046	0.422776	3.92e-61	-1.00076	-1.14556	-0.860913	All samples
Proliferating endothelial	Lymphatic endothelial	1.35e-14	1.79076	1.55556	2.05219	3.8e-14	0.582641	0.441834	0.718908	All samples
Proliferating endothelial	Mast	3.57e-07	1.62266	1.35447	1.9292	7.71e-07	0.484066	0.303409	0.657103	All samples
Proliferating endothelial	Meg-Ery	0.49709	1.15713	0.731554	1.74202	0.620393	0.145946	-0.312585	0.555046	All samples
Proliferating endothelial	Monocytes	4.11e-20	0.584212	0.513654	0.661918	1.32e-19	-0.537492	-0.666206	-0.412613	All samples
Proliferating endothelial	Multiciliated	7.07e-92	0.0392655	0.0188223	0.0722974	5.03e-91	-3.23741	-3.97271	-2.62697	All samples
Proliferating endothelial	MyoFB	5.1e-13	0.435067	0.329962	0.563219	1.38e-12	-0.832256	-1.10878	-0.574086	All samples
Proliferating endothelial	Neutrophils	1	0.96309	0.594721	1.47652	1	-0.0376082	-0.519663	0.38969	All samples
Proliferating endothelial	NK & NKT	0.87192	0.975587	0.778938	1.20727	1	-0.0247159	-0.249824	0.18836	All samples
Proliferating endothelial	pDC	0.177038	0.430077	0.0884676	1.26216	0.240051	-0.843792	-2.42512	0.232821	All samples
Proliferating endothelial	Pericytes	3.6e-26	1.45617	1.36144	1.55609	1.29e-25	0.375813	0.308544	0.442177	All samples
Proliferating endothelial	Plasma	0.775719	0.63284	0.0763087	2.30479	0.925541	-0.457538	-2.57297	0.83499	All samples
Proliferating endothelial	PNEC	0.0723509	0.708259	0.465933	1.03265	0.103451	-0.344946	-0.763714	0.0321274	All samples
Proliferating endothelial	Proliferating endothelial	0	10.2615	9.59001	10.973	0	2.3284	2.26072	2.39544	All samples
Proliferating endothelial	Proliferating Immature alveolar	0.00026	0.570623	0.401195	0.787847	0.000474	-0.561027	-0.913308	-0.238451	All samples
Proliferating endothelial	Proliferating lymphoid	0.0331016	1.87826	0.994886	3.23357	0.048994	0.630347	-0.0051274	1.17359	All samples
Proliferating endothelial	Proliferating Meg-Ery	2.69e-44	4.56162	3.8063	5.42603	1.24e-43	1.51768	1.33666	1.69121	All samples
Proliferating endothelial	Proliferating monocytes	0.370109	1.19027	0.760559	1.77693	0.47374	0.174181	-0.273701	0.574889	All samples
Proliferating endothelial	Secretory	6.23e-08	0.11714	0.0241671	0.342795	1.41e-07	-2.14438	-3.72276	-1.07062	All samples
Proliferating endothelial	SMC	0.00399083	0.909148	0.851009	0.97045	0.00654234	-0.0952479	-0.161333	-0.0299949	All samples
Proliferating endothelial	SPP1+ macrophages	3.32e-07	0.501161	0.365102	0.671599	7.18e-07	-0.690828	-1.00758	-0.398094	All samples
Proliferating endothelial	T	4.65e-11	0.448433	0.335534	0.587388	1.17e-10	-0.801996	-1.09203	-0.53207	All samples
Proliferating endothelial	Transitional AT2	2.02e-142	0.302983	0.26995	0.339009	1.95e-141	-1.19408	-1.30952	-1.08173	All samples
Proliferating endothelial	Treg	0.000319	0.472021	0.283778	0.738377	0.000578	-0.750732	-1.25956	-0.3033	All samples
Proliferating endothelial	Venous	0.553132	1.04748	0.884367	1.23233	0.684464	0.046387	-0.122884	0.208903	All samples
Proliferating endothelial	Basal	1	0	0	Inf	1	-Inf	-Inf	Inf	All samples
Proliferating endothelial	Proliferating airway	1	0	0	Inf	1	-Inf	-Inf	Inf	All samples
Proliferating endothelial	Proliferating basal	1	0	0	Inf	1	-Inf	-Inf	Inf	All samples
Proliferating endothelial	Goblet	1	0	0	Inf	1	-Inf	-Inf	Inf	All samples
Proliferating basal	AKR1C1+ & AKR1C2+	3.66e-08	0.163211	0.0528553	0.382304	8.34e-08	-1.81271	-2.9402	-0.961538	All samples
Proliferating basal	AT1	1.3e-12	0.115797	0.0374879	0.271232	3.48e-12	-2.15592	-3.28374	-1.30478	All samples
Proliferating basal	Basal	0	194.222	169.237	224.742	0	5.269	5.1313	5.41495	All samples
Proliferating basal	cDC	0.004446	0.119631	0.00302872	0.668395	0.00721461	-2.12335	-5.79962	-0.402876	All samples
Proliferating basal	Fibroblasts	2.9e-106	0.00348275	9.5e-05	0.0194771	2.33e-105	-5.65993	-9.26163	-3.93852	All samples
Proliferating basal	Immature AT2	1.71e-17	0.0226666	0.000578	0.126614	5.14e-17	-3.78687	-7.45634	-2.06661	All samples
Proliferating basal	Monocytes	2.2e-05	0.344012	0.177063	0.604035	4.31e-05	-1.06708	-1.73125	-0.504124	All samples
Proliferating basal	Multiciliated	9.9e-129	12.4916	10.5959	14.6707	8.9e-128	2.52506	2.36046	2.68585	All samples
Proliferating basal	PNEC	0.383526	0.329223	0.00832672	1.84009	0.488958	-1.11102	-4.78829	0.609815	All samples
Proliferating basal	Proliferating airway	0.046696	21.2666	0.529322	123.479	0.0678597	3.05714	-0.636158	4.81607	All samples
Proliferating basal	Proliferating basal	0	538.942	449.977	632.939	0	6.28961	6.1092	6.45037	All samples
Proliferating basal	Secretory	1	0.989381	0.119573	3.58803	1	-0.0106757	-2.12383	1.2776	All samples
Proliferating basal	Goblet	1.58e-13	12.6106	7.29654	20.3674	4.33e-13	2.53454	1.9874	3.01394	All samples
Proliferating basal	SMC	3.8e-29	0.0833092	0.0358497	0.164875	1.4e-28	-2.4852	-3.32842	-1.80257	All samples
Proliferating basal	SPP1+ macrophages	0.0127544	0.139806	0.00353876	0.781151	0.019641	-1.9675	-5.64398	-0.246987	All samples
Proliferating basal	Transitional AT2	8.14e-19	0.179952	0.10028	0.298472	2.55e-18	-1.71507	-2.29979	-1.20908	All samples
Proliferating basal	Activated fibroblasts	1	0	0	Inf	1	-Inf	-Inf	Inf	All samples
Proliferating basal	Adventitial fibroblasts	1	0	0	Inf	1	-Inf	-Inf	Inf	All samples
Proliferating basal	Alveolar macrophages	1	0	0	Inf	1	-Inf	-Inf	Inf	All samples
Proliferating basal	Arterial	1	0	0	Inf	1	-Inf	-Inf	Inf	All samples
Proliferating basal	AT2	1	0	0	Inf	1	-Inf	-Inf	Inf	All samples
Proliferating basal	B	1	0	0	Inf	1	-Inf	-Inf	Inf	All samples
Proliferating basal	Capillaries	1	0	0	Inf	1	-Inf	-Inf	Inf	All samples
Proliferating basal	Lymphatic endothelial	1	0	0	Inf	1	-Inf	-Inf	Inf	All samples
Proliferating basal	Mast	1	0	0	Inf	1	-Inf	-Inf	Inf	All samples
Proliferating basal	Meg-Ery	1	0	0	Inf	1	-Inf	-Inf	Inf	All samples
Proliferating basal	MyoFB	1	0	0	Inf	1	-Inf	-Inf	Inf	All samples
Proliferating basal	Neutrophils	1	0	0	Inf	1	-Inf	-Inf	Inf	All samples
Proliferating basal	NK & NKT	1	0	0	Inf	1	-Inf	-Inf	Inf	All samples
Proliferating basal	pDC	1	0	0	Inf	1	-Inf	-Inf	Inf	All samples
Proliferating basal	Pericytes	1	0	0	Inf	1	-Inf	-Inf	Inf	All samples
Proliferating basal	Plasma	1	0	0	Inf	1	-Inf	-Inf	Inf	All samples
Proliferating basal	Proliferating endothelial	1	0	0	Inf	1	-Inf	-Inf	Inf	All samples
Proliferating basal	Proliferating Immature alveolar	1	0	0	Inf	1	-Inf	-Inf	Inf	All samples
Proliferating basal	Proliferating lymphoid	1	0	0	Inf	1	-Inf	-Inf	Inf	All samples
Proliferating basal	Proliferating Meg-Ery	1	0	0	Inf	1	-Inf	-Inf	Inf	All samples
Proliferating basal	Proliferating monocytes	1	0	0	Inf	1	-Inf	-Inf	Inf	All samples
Proliferating basal	T	1	0	0	Inf	1	-Inf	-Inf	Inf	All samples
Proliferating basal	Treg	1	0	0	Inf	1	-Inf	-Inf	Inf	All samples
Proliferating basal	Venous	1	0	0	Inf	1	-Inf	-Inf	Inf	All samples
Proliferating airway	AKR1C1+ & AKR1C2+	0.721526	1.02991	0.121721	3.8984	0.872127	0.0294667	-2.10602	1.36057	All samples
Proliferating airway	AT1	0.751998	1.11595	0.223289	3.43643	0.900597	0.109704	-1.49929	1.23443	All samples
Proliferating airway	AT2	1	0.986202	0.116563	3.73299	1	-0.013894	-2.14932	1.31721	All samples
Proliferating airway	Basal	0.214873	4.19827	0.10446	24.3594	0.28413	1.43467	-2.25895	3.19292	All samples
Proliferating airway	Capillaries	0.0602371	0.186526	0.0046454	1.08191	0.0865165	-1.67918	-5.37188	0.078731	All samples
Proliferating airway	Fibroblasts	3.71e-06	0.0542275	0.00135371	0.314546	7.6e-06	-2.91457	-6.60491	-1.15663	All samples
Proliferating airway	Immature AT2	1	0.718547	0.0849284	2.71976	1	-0.330524	-2.46595	1.00054	All samples
Proliferating airway	Monocytes	0.727755	0.44079	0.0109724	2.55703	0.876813	-0.819187	-4.51237	0.938848	All samples
Proliferating airway	Multiciliated	1.45e-37	54.3286	31.3905	94.6859	6.02e-37	3.99505	3.4465	4.55057	All samples
Proliferating airway	Pericytes	1	0.826901	0.165441	2.54651	1	-0.190071	-1.79914	0.934725	All samples
Proliferating airway	PNEC	0.179779	5.12599	0.127558	29.7371	0.243356	1.63432	-2.05919	3.3924	All samples
Proliferating airway	Proliferating airway	0.00311749	333.627	8.11096	1858.97	0.00514756	5.81002	2.09322	7.52778	All samples
Proliferating airway	Proliferating basal	0.0504939	19.6442	0.488518	114.665	0.0733123	2.97778	-0.71638	4.74202	All samples
Proliferating airway	Goblet	0.000109	35.0249	6.9973	107.691	0.000205	3.55606	1.94552	4.67927	All samples
Proliferating airway	Transitional AT2	0.816517	0.776283	0.204166	2.10506	0.967713	-0.253238	-1.58882	0.744345	All samples
Proliferating airway	Activated fibroblasts	1	0	0	Inf	1	-Inf	-Inf	Inf	All samples
Proliferating airway	Adventitial fibroblasts	1	0	0	Inf	1	-Inf	-Inf	Inf	All samples
Proliferating airway	Alveolar macrophages	1	0	0	Inf	1	-Inf	-Inf	Inf	All samples
Proliferating airway	Arterial	1	0	0	Inf	1	-Inf	-Inf	Inf	All samples
Proliferating airway	B	1	0	0	Inf	1	-Inf	-Inf	Inf	All samples
Proliferating airway	cDC	1	0	0	Inf	1	-Inf	-Inf	Inf	All samples
Proliferating airway	Lymphatic endothelial	1	0	0	Inf	1	-Inf	-Inf	Inf	All samples
Proliferating airway	Mast	1	0	0	Inf	1	-Inf	-Inf	Inf	All samples
Proliferating airway	Meg-Ery	1	0	0	Inf	1	-Inf	-Inf	Inf	All samples
Proliferating airway	MyoFB	1	0	0	Inf	1	-Inf	-Inf	Inf	All samples
Proliferating airway	Neutrophils	1	0	0	Inf	1	-Inf	-Inf	Inf	All samples
Proliferating airway	NK & NKT	1	0	0	Inf	1	-Inf	-Inf	Inf	All samples
Proliferating airway	pDC	1	0	0	Inf	1	-Inf	-Inf	Inf	All samples
Proliferating airway	Plasma	1	0	0	Inf	1	-Inf	-Inf	Inf	All samples
Proliferating airway	Proliferating endothelial	1	0	0	Inf	1	-Inf	-Inf	Inf	All samples
Proliferating airway	Proliferating Immature alveolar	1	0	0	Inf	1	-Inf	-Inf	Inf	All samples
Proliferating airway	Proliferating lymphoid	1	0	0	Inf	1	-Inf	-Inf	Inf	All samples
Proliferating airway	Proliferating Meg-Ery	1	0	0	Inf	1	-Inf	-Inf	Inf	All samples
Proliferating airway	Proliferating monocytes	1	0	0	Inf	1	-Inf	-Inf	Inf	All samples
Proliferating airway	Secretory	1	0	0	Inf	1	-Inf	-Inf	Inf	All samples
Proliferating airway	SMC	1	0	0	Inf	1	-Inf	-Inf	Inf	All samples
Proliferating airway	SPP1+ macrophages	1	0	0	Inf	1	-Inf	-Inf	Inf	All samples
Proliferating airway	T	1	0	0	Inf	1	-Inf	-Inf	Inf	All samples
Proliferating airway	Treg	1	0	0	Inf	1	-Inf	-Inf	Inf	All samples
Proliferating airway	Venous	1	0	0	Inf	1	-Inf	-Inf	Inf	All samples
PNEC	Activated fibroblasts	0.299417	0.761331	0.450433	1.20588	0.387595	-0.272687	-0.797546	0.187212	All samples
PNEC	Adventitial fibroblasts	0.191935	0.660584	0.3408	1.1563	0.257672	-0.414631	-1.07646	0.145223	All samples
PNEC	AKR1C1+ & AKR1C2+	4.05e-17	0.313005	0.218783	0.434291	1.2e-16	-1.16154	-1.51968	-0.834041	All samples
PNEC	Alveolar macrophages	2.52e-08	0.139041	0.037854	0.356436	5.77e-08	-1.97299	-3.27402	-1.0316	All samples
PNEC	Arterial	0.00993756	0.805805	0.677782	0.951631	0.0154821	-0.215914	-0.38893	-0.0495778	All samples
PNEC	AT1	5.44e-08	1.48394	1.29042	1.69944	1.23e-07	0.394704	0.254968	0.530296	All samples
PNEC	AT2	3.59e-17	0.325009	0.230646	0.445338	1.07e-16	-1.1239	-1.46687	-0.808921	All samples
PNEC	B	0.0387838	0.446248	0.163549	0.973043	0.0568261	-0.80688	-1.81064	-0.0273271	All samples
PNEC	Basal	0.0777318	1.51332	0.934668	2.31968	0.110552	0.414304	-0.067564	0.841431	All samples
PNEC	Capillaries	6.13e-22	0.480896	0.404286	0.568156	2.06e-21	-0.732103	-0.905633	-0.565358	All samples
PNEC	cDC	1.89e-05	0.317679	0.152165	0.585165	3.74e-05	-1.14671	-1.88279	-0.535861	All samples
PNEC	Fibroblasts	1.83e-75	0.41293	0.370806	0.45885	1.15e-74	-0.884478	-0.992077	-0.779031	All samples
PNEC	Immature AT2	4.03e-07	1.44535	1.25607	1.65611	8.66e-07	0.36835	0.227984	0.504471	All samples
PNEC	Lymphatic endothelial	3.86e-06	0.324307	0.167352	0.567453	7.89e-06	-1.12607	-1.78766	-0.566597	All samples
PNEC	Mast	0.00809651	0.483235	0.249358	0.845651	0.0127756	-0.727252	-1.38887	-0.167648	All samples
PNEC	Meg-Ery	0.540078	0.667423	0.181583	1.71303	0.669864	-0.404331	-1.70604	0.538262	All samples
PNEC	Monocytes	2.71e-12	0.442494	0.335157	0.573623	7.14e-12	-0.815329	-1.09315	-0.555783	All samples
PNEC	Multiciliated	1.13e-161	6.06426	5.44443	6.73909	1.2e-160	1.80241	1.69459	1.90792	All samples
PNEC	MyoFB	0.0651136	0.704354	0.467131	1.02036	0.0932693	-0.350474	-0.761146	0.0201563	All samples
PNEC	Neutrophils	0.695685	0.762483	0.247176	1.78378	0.844534	-0.271176	-1.39765	0.578734	All samples
PNEC	NK & NKT	0.000401	0.375109	0.179646	0.691005	0.000719	-0.980538	-1.71677	-0.369609	All samples
PNEC	pDC	0.729345	0.478925	0.0121079	2.67857	0.878068	-0.736212	-4.4139	0.985284	All samples
PNEC	Pericytes	0.00869219	0.816055	0.69539	0.952248	0.0136885	-0.203274	-0.363282	-0.0489299	All samples
PNEC	Plasma	0.612418	1.05686	0.0266705	5.93375	0.754325	0.0553043	-3.6242	1.78066	All samples
PNEC	PNEC	0	77.4096	70.3412	85.2733	0	4.34911	4.25336	4.44586	All samples
PNEC	Proliferating airway	0.165048	5.62656	0.140181	32.5509	0.225514	1.7275	-1.96482	3.48281	All samples
PNEC	Proliferating basal	1	0.668583	0.0808264	2.42315	1	-0.402595	-2.51545	0.885069	All samples
PNEC	Proliferating endothelial	0.0219394	0.617066	0.386026	0.936267	0.0330226	-0.482779	-0.95185	-0.0658547	All samples
PNEC	Proliferating Immature alveolar	0.169609	0.669625	0.355978	1.14747	0.230565	-0.401037	-1.03289	0.137561	All samples
PNEC	Proliferating Meg-Ery	1	0.96962	0.442579	1.84518	1	-0.0308513	-0.815137	0.612576	All samples
PNEC	Proliferating monocytes	0.103698	0.328318	0.0397203	1.18838	0.145159	-1.11377	-3.22589	0.172592	All samples
PNEC	Secretory	9.74e-17	5.36956	3.81937	7.34628	2.87e-16	1.68075	1.34009	1.99419	All samples
PNEC	Goblet	6.21e-11	5.07581	3.30118	7.47351	1.56e-10	1.62449	1.19428	2.01136	All samples
PNEC	SMC	0.000431	1.21422	1.08969	1.35005	0.000769	0.1941	0.0858903	0.30014	All samples
PNEC	SPP1+ macrophages	0.000886	0.408604	0.203706	0.732377	0.00153794	-0.895009	-1.59108	-0.31146	All samples
PNEC	T	0.000232	0.423769	0.236823	0.700216	0.000427	-0.858566	-1.44044	-0.356366	All samples
PNEC	Transitional AT2	1.01e-17	0.532496	0.45183	0.623795	3.08e-17	-0.63018	-0.794448	-0.471934	All samples
PNEC	Treg	0.664688	0.831484	0.39808	1.53256	0.808855	-0.184543	-0.921101	0.42694	All samples
PNEC	Venous	0.817113	1.02865	0.745627	1.38475	0.967713	0.0282502	-0.293529	0.32552	All samples
PNEC	Proliferating lymphoid	1	0	0	Inf	1	-Inf	-Inf	Inf	All samples
Plasma	Activated fibroblasts	5.79e-05	4.94649	2.34603	9.23659	0.00011	1.59868	0.852723	2.22317	All samples
Plasma	Adventitial fibroblasts	1	0.624808	0.0157633	3.50957	1	-0.470311	-4.15007	1.25549	All samples
Plasma	AKR1C1+ & AKR1C2+	0.00527463	0.196775	0.0236997	0.717304	0.00847329	-1.62569	-3.74229	-0.332255	All samples
Plasma	Arterial	0.245039	0.684396	0.337781	1.24342	0.321626	-0.379219	-1.08536	0.217863	All samples
Plasma	AT1	0.00339971	0.28117	0.0761172	0.727717	0.00559048	-1.2688	-2.57548	-0.317843	All samples
Plasma	AT2	1	0.968893	0.459602	1.80823	1	-0.0316008	-0.777394	0.592347	All samples
Plasma	B	0.000217	6.05468	2.41125	12.6461	0.000399	1.80083	0.880145	2.53735	All samples
Plasma	Capillaries	0.145036	0.690891	0.403428	1.11246	0.199533	-0.369773	-0.907758	0.106572	All samples
Plasma	cDC	0.206994	1.83119	0.589968	4.32381	0.274847	0.604968	-0.527687	1.46414	All samples
Plasma	Fibroblasts	0.0145287	0.692579	0.505707	0.933695	0.0222237	-0.367334	-0.681798	-0.0686056	All samples
Plasma	Lymphatic endothelial	0.00576985	2.84206	1.28609	5.47339	0.00919498	1.04453	0.251607	1.6999	All samples
Plasma	Mast	0.00176411	3.7505	1.6032	7.49314	0.00299636	1.32189	0.472004	2.01399	All samples
Plasma	Monocytes	0.444936	0.700313	0.299444	1.39874	0.56232	-0.356228	-1.20583	0.335569	All samples
Plasma	NK & NKT	0.000664	3.94769	1.78626	7.60302	0.00116606	1.37313	0.580123	2.02854	All samples
Plasma	pDC	1.11e-51	175.42	112.97	260.335	5.53e-51	5.16718	4.72712	5.56197	All samples
Plasma	Pericytes	0.274601	1.282	0.798976	1.96428	0.357732	0.248425	-0.224424	0.675127	All samples
Plasma	Plasma	2.38e-29	198.033	108.092	339.542	8.8e-29	5.28843	4.68299	5.8276	All samples
Plasma	Proliferating endothelial	1	0.958918	0.196584	2.83078	1	-0.0419498	-1.62666	1.04055	All samples
Plasma	Proliferating Meg-Ery	0.197667	2.45512	0.295808	8.95358	0.263588	0.898175	-1.21804	2.19205	All samples
Plasma	SMC	0.625127	0.886382	0.56857	1.32783	0.767615	-0.120607	-0.564631	0.283545	All samples
Plasma	SPP1+ macrophages	0.000712	3.90768	1.76816	7.52603	0.00124726	1.36294	0.569937	2.01837	All samples
Plasma	T	0.000344	3.65345	1.80259	6.63979	0.000622	1.29567	0.589224	1.89308	All samples
Plasma	Transitional AT2	0.00125271	0.40586	0.200324	0.737341	0.00215753	-0.901747	-1.60782	-0.304705	All samples
Plasma	Treg	0.0225773	3.81736	1.03269	9.88753	0.0338554	1.33956	0.0321688	2.29127	All samples
Plasma	Venous	0.109454	1.87655	0.747636	3.91733	0.152549	0.629438	-0.290839	1.36541	All samples
Plasma	Alveolar macrophages	1	0	0	Inf	1	-Inf	-Inf	Inf	All samples
Plasma	Basal	1	0	0	Inf	1	-Inf	-Inf	Inf	All samples
Plasma	Immature AT2	1	0	0	Inf	1	-Inf	-Inf	Inf	All samples
Plasma	Meg-Ery	1	0	0	Inf	1	-Inf	-Inf	Inf	All samples
Plasma	Multiciliated	1	0	0	Inf	1	-Inf	-Inf	Inf	All samples
Plasma	MyoFB	1	0	0	Inf	1	-Inf	-Inf	Inf	All samples
Plasma	Neutrophils	1	0	0	Inf	1	-Inf	-Inf	Inf	All samples
Plasma	PNEC	1	0	0	Inf	1	-Inf	-Inf	Inf	All samples
Plasma	Proliferating airway	1	0	0	Inf	1	-Inf	-Inf	Inf	All samples
Plasma	Proliferating basal	1	0	0	Inf	1	-Inf	-Inf	Inf	All samples
Plasma	Proliferating Immature alveolar	1	0	0	Inf	1	-Inf	-Inf	Inf	All samples
Plasma	Proliferating lymphoid	1	0	0	Inf	1	-Inf	-Inf	Inf	All samples
Plasma	Proliferating monocytes	1	0	0	Inf	1	-Inf	-Inf	Inf	All samples
Plasma	Secretory	1	0	0	Inf	1	-Inf	-Inf	Inf	All samples
Plasma	Goblet	1	0	0	Inf	1	-Inf	-Inf	Inf	All samples
Pericytes	Activated fibroblasts	5.76e-09	0.732994	0.655273	0.817687	1.36e-08	-0.310618	-0.422704	-0.201275	All samples
Pericytes	Adventitial fibroblasts	2.09e-30	0.446839	0.379629	0.522685	7.83e-30	-0.805558	-0.968561	-0.648777	All samples
Pericytes	AKR1C1+ & AKR1C2+	1.65e-42	0.712584	0.676735	0.749938	7.4e-42	-0.338857	-0.390476	-0.287765	All samples
Pericytes	Alveolar macrophages	9.9e-139	0.148532	0.118695	0.183647	9.32e-138	-1.90696	-2.1312	-1.69474	All samples
Pericytes	Arterial	0	2.26152	2.20236	2.32187	0	0.816039	0.789531	0.842371	All samples
Pericytes	AT1	6.87e-295	0.40421	0.381973	0.427437	1.07e-293	-0.905821	-0.962406	-0.849949	All samples
Pericytes	AT2	3.21e-146	0.501582	0.472687	0.531772	3.16e-145	-0.689988	-0.749322	-0.63154	All samples
Pericytes	B	0.0225288	0.854624	0.743307	0.978371	0.0338143	-0.157094	-0.296646	-0.0218665	All samples
Pericytes	Basal	2.37e-61	0.181249	0.134741	0.238721	1.34e-60	-1.70788	-2.0044	-1.43246	All samples
Pericytes	Capillaries	8.91e-81	1.29527	1.262	1.32927	5.84e-80	0.25872	0.232699	0.284631	All samples
Pericytes	cDC	1.36e-08	0.771589	0.701754	0.846672	3.16e-08	-0.259303	-0.354172	-0.166442	All samples
Pericytes	Fibroblasts	2.59e-151	1.27	1.24779	1.2926	2.63e-150	0.23902	0.221374	0.256654	All samples
Pericytes	Immature AT2	0	0.0866226	0.0769115	0.0972656	0	-2.44619	-2.5651	-2.33031	All samples
Pericytes	Lymphatic endothelial	3.65e-57	0.458383	0.409901	0.511119	1.97e-56	-0.780051	-0.891839	-0.671153	All samples
Pericytes	Mast	3.72e-20	0.601624	0.533529	0.676264	1.2e-19	-0.508123	-0.628241	-0.391172	All samples
Pericytes	Meg-Ery	1.14e-06	1.51136	1.28348	1.76997	2.37e-06	0.413007	0.249577	0.570961	All samples
Pericytes	Monocytes	0.193602	1.02755	0.985906	1.07059	0.259434	0.0271727	-0.014194	0.0682144	All samples
Pericytes	Multiciliated	9.68e-287	0.214013	0.191189	0.238837	1.47e-285	-1.54172	-1.65449	-1.43197	All samples
Pericytes	MyoFB	0.0107313	1.09765	1.02161	1.1781	0.0166216	0.0931732	0.0213756	0.163904	All samples
Pericytes	Neutrophils	0.000235	1.36132	1.1562	1.59391	0.00043	0.308458	0.145143	0.466187	All samples
Pericytes	NK & NKT	0.0779865	1.08178	0.990155	1.17991	0.110816	0.0786034	-0.009894	0.165441	All samples
Pericytes	pDC	0.0019495	0.534774	0.332986	0.816208	0.00329029	-0.625911	-1.09965	-0.203086	All samples
Pericytes	Pericytes	0	2.49578	2.43604	2.5571	0	0.914601	0.890372	0.938873	All samples
Pericytes	Plasma	1	0.988626	0.578281	1.58861	1	-0.0114396	-0.547696	0.46286	All samples
Pericytes	PNEC	0.0163321	0.834921	0.716312	0.968091	0.024887	-0.180419	-0.33364	-0.0324296	All samples
Pericytes	Proliferating airway	1	0.859549	0.172403	2.63523	1	-0.151348	-1.75792	0.968972	All samples
Pericytes	Proliferating basal	2.72e-20	0.0660124	0.0179323	0.169497	8.85e-20	-2.71791	-4.02115	-1.77492	All samples
Pericytes	Proliferating endothelial	6.44e-27	1.46348	1.36849	1.56362	2.33e-26	0.38082	0.313711	0.447005	All samples
Pericytes	Proliferating Immature alveolar	2.4e-97	0.14005	0.105383	0.182517	1.78e-96	-1.96575	-2.25015	-1.70091	All samples
Pericytes	Proliferating lymphoid	0.042841	0.681655	0.449622	0.993962	0.0625986	-0.383231	-0.799348	-0.0060567	All samples
Pericytes	Proliferating Meg-Ery	0.132554	1.11711	0.962403	1.29048	0.183149	0.110743	-0.0383225	0.255017	All samples
Pericytes	Proliferating monocytes	0.000593	0.689937	0.546287	0.860664	0.00104563	-0.371155	-0.604611	-0.150051	All samples
Pericytes	Secretory	4.3e-37	0.155968	0.099749	0.232589	1.76e-36	-1.8581	-2.3051	-1.45848	All samples
Pericytes	Goblet	0.181359	0.860852	0.685826	1.06821	0.245286	-0.149833	-0.377132	0.0659887	All samples
Pericytes	SMC	1.86e-06	1.06607	1.03843	1.09427	3.89e-06	0.0639745	0.0377101	0.0900889	All samples
Pericytes	SPP1+ macrophages	2.01e-11	0.712148	0.640177	0.79019	5.16e-11	-0.33947	-0.446011	-0.235482	All samples
Pericytes	T	2.73e-10	0.760869	0.695432	0.830967	6.73e-10	-0.273294	-0.363222	-0.185166	All samples
Pericytes	Transitional AT2	0	0.33286	0.318249	0.347965	0	-1.10003	-1.14492	-1.05565	All samples
Pericytes	Treg	3.28e-06	0.701863	0.596918	0.820427	6.76e-06	-0.354017	-0.515975	-0.19793	All samples
Pericytes	Venous	2.98e-26	1.41377	1.32879	1.50305	1.07e-25	0.34626	0.28427	0.407495	All samples
pDC	Activated fibroblasts	7.49e-13	6.02446	3.93654	8.8574	2.01e-12	1.79583	1.3703	2.18125	All samples
pDC	AKR1C1+ & AKR1C2+	8.2e-05	0.264448	0.0966759	0.578755	0.000156	-1.33011	-2.33639	-0.546875	All samples
pDC	Arterial	0.664903	0.900405	0.610467	1.28456	0.808855	-0.10491	-0.493531	0.250416	All samples
pDC	AT1	0.00407307	0.508146	0.288686	0.831673	0.0066567	-0.676987	-1.24241	-0.184316	All samples
pDC	AT2	0.010374	1.5936	1.10564	2.23107	0.0160993	0.465995	0.100427	0.80248	All samples
pDC	B	2e-05	4.61666	2.37136	8.12734	3.94e-05	1.52967	0.863465	2.09523	All samples
pDC	Basal	0.53569	0.362943	0.00917609	2.03021	0.66597	-1.01351	-4.69115	0.708141	All samples
pDC	Capillaries	0.781009	0.947415	0.703429	1.25289	0.930465	-0.0540178	-0.351789	0.22545	All samples
pDC	cDC	0.0124248	2.13487	1.13016	3.67822	0.0191519	0.758407	0.12236	1.30243	All samples
pDC	Fibroblasts	6.23e-08	0.57807	0.464221	0.713882	1.41e-07	-0.54806	-0.767394	-0.337038	All samples
pDC	Immature AT2	6.77e-13	0.0305155	0.000776	0.170607	1.82e-12	-3.48952	-7.16171	-1.76839	All samples
pDC	Lymphatic endothelial	0.0876738	1.67238	0.859418	2.94248	0.123702	0.514246	-0.151499	1.07925	All samples
pDC	Mast	0.000159	3.13049	1.74114	5.20517	0.000295	1.14119	0.554541	1.64965	All samples
pDC	Monocytes	0.0143298	1.53544	1.07607	2.13173	0.0219403	0.428815	0.0733183	0.756935	All samples
pDC	Neutrophils	0.370469	1.5501	0.187203	5.62764	0.473822	0.438322	-1.67556	1.72769	All samples
pDC	NK & NKT	0.0452478	1.92959	0.920601	3.57312	0.0658749	0.657308	-0.0827291	1.27344	All samples
pDC	pDC	4.01e-97	157.683	115.935	210.744	2.96e-96	5.06059	4.75303	5.35065	All samples
pDC	Pericytes	0.00457827	0.571921	0.363666	0.858883	0.0074142	-0.558755	-1.01152	-0.152122	All samples
pDC	Plasma	8.19e-45	150.826	95.2182	229.099	3.81e-44	5.01612	4.55617	5.43416	All samples
pDC	PNEC	0.732789	0.443214	0.0112043	2.47942	0.879566	-0.813704	-4.49146	0.908023	All samples
pDC	Proliferating endothelial	0.0552651	0.283587	0.0342678	1.02868	0.0796614	-1.26024	-3.37355	0.028276	All samples
pDC	Proliferating lymphoid	0.339119	2.41991	0.0610931	13.5721	0.436166	0.883732	-2.79536	2.60802	All samples
pDC	Proliferating Meg-Ery	0.00275878	3.8604	1.54475	8.00927	0.00457414	1.35077	0.43486	2.0806	All samples
pDC	Proliferating monocytes	0.336669	1.67236	0.201963	6.07252	0.433363	0.514236	-1.59967	1.80377	All samples
pDC	SMC	0.694589	1.05348	0.807174	1.35586	0.843844	0.0520948	-0.214216	0.304433	All samples
pDC	SPP1+ macrophages	0.00302843	2.49518	1.32093	4.29942	0.00500567	0.914361	0.278339	1.45848	All samples
pDC	T	1.1e-11	4.65438	3.13424	6.67919	2.84e-11	1.53781	1.14239	1.899	All samples
pDC	Transitional AT2	2.32e-05	0.481524	0.319813	0.698486	4.53e-05	-0.730799	-1.14002	-0.35884	All samples
pDC	Treg	0.000763	3.84274	1.74802	7.34698	0.00133104	1.34618	0.558484	1.99429	All samples
pDC	Venous	0.0785284	1.67344	0.909485	2.82927	0.111388	0.514881	-0.0948771	1.04002	All samples
pDC	Adventitial fibroblasts	1	0	0	Inf	1	-Inf	-Inf	Inf	All samples
pDC	Alveolar macrophages	1	0	0	Inf	1	-Inf	-Inf	Inf	All samples
pDC	Meg-Ery	1	0	0	Inf	1	-Inf	-Inf	Inf	All samples
pDC	Multiciliated	1	0	0	Inf	1	-Inf	-Inf	Inf	All samples
pDC	MyoFB	1	0	0	Inf	1	-Inf	-Inf	Inf	All samples
pDC	Proliferating airway	1	0	0	Inf	1	-Inf	-Inf	Inf	All samples
pDC	Proliferating basal	1	0	0	Inf	1	-Inf	-Inf	Inf	All samples
pDC	Proliferating Immature alveolar	1	0	0	Inf	1	-Inf	-Inf	Inf	All samples
pDC	Secretory	1	0	0	Inf	1	-Inf	-Inf	Inf	All samples
pDC	Goblet	1	0	0	Inf	1	-Inf	-Inf	Inf	All samples
NK & NKT	Activated fibroblasts	9.81e-07	0.422953	0.273347	0.625203	2.05e-06	-0.860495	-1.29701	-0.469679	All samples
NK & NKT	Adventitial fibroblasts	1.71e-05	0.418918	0.251899	0.655141	3.39e-05	-0.87008	-1.37873	-0.422905	All samples
NK & NKT	AKR1C1+ & AKR1C2+	3.53e-22	0.47399	0.396741	0.562058	1.19e-21	-0.746568	-0.924472	-0.576149	All samples
NK & NKT	Alveolar macrophages	1.56e-07	0.433955	0.294475	0.616828	3.42e-07	-0.834814	-1.22256	-0.483165	All samples
NK & NKT	Arterial	7.72e-09	1.29801	1.18949	1.41425	1.81e-08	0.260835	0.173522	0.346602	All samples
NK & NKT	AT1	0.100071	0.914323	0.819641	1.01725	0.140327	-0.0895712	-0.198889	0.0171059	All samples
NK & NKT	AT2	0.719173	0.976092	0.863728	1.09933	0.870406	-0.024198	-0.146497	0.0947028	All samples
NK & NKT	B	1.14e-18	2.9135	2.34961	3.5744	3.57e-18	1.06935	0.854249	1.2738	All samples
NK & NKT	Basal	1.06e-10	0.114402	0.0311793	0.293208	2.63e-10	-2.16804	-3.468	-1.22687	All samples
NK & NKT	Capillaries	7.45e-07	1.20252	1.11827	1.29182	1.57e-06	0.184423	0.111779	0.256049	All samples
NK & NKT	cDC	0.00237727	0.66647	0.496998	0.875497	0.00396625	-0.40576	-0.699169	-0.132964	All samples
NK & NKT	Fibroblasts	2.92e-45	0.677946	0.640544	0.717137	1.36e-44	-0.388687	-0.445437	-0.332488	All samples
NK & NKT	Immature AT2	3.11e-146	0.0409202	0.0238309	0.065562	3.07e-145	-3.19613	-3.73677	-2.72476	All samples
NK & NKT	Lymphatic endothelial	3.02e-06	0.544219	0.403384	0.718599	6.24e-06	-0.608404	-0.907867	-0.330451	All samples
NK & NKT	Mast	0.607251	1.0595	0.816176	1.35336	0.748538	0.0577964	-0.203125	0.302587	All samples
NK & NKT	Meg-Ery	0.190035	1.34879	0.821716	2.08998	0.25594	0.299206	-0.19636	0.737156	All samples
NK & NKT	Monocytes	6.51e-34	1.79241	1.64026	1.95557	2.57e-33	0.583564	0.494852	0.670681	All samples
NK & NKT	Multiciliated	3.14e-64	0.0579926	0.0289179	0.103831	1.84e-63	-2.84744	-3.5433	-2.26499	All samples
NK & NKT	MyoFB	3.57e-05	0.605315	0.461239	0.780458	6.88e-05	-0.502006	-0.77384	-0.247874	All samples
NK & NKT	Neutrophils	0.168169	1.3556	0.847351	2.05891	0.229386	0.304246	-0.16564	0.722175	All samples
NK & NKT	NK & NKT	0	13.4786	12.4502	14.5742	0	2.6011	2.52174	2.67925	All samples
NK & NKT	pDC	0.114029	1.74724	0.795428	3.33701	0.158512	0.55804	-0.228875	1.20508	All samples
NK & NKT	Pericytes	0.000163	1.17806	1.08192	1.28078	0.000302	0.163865	0.0787331	0.247472	All samples
NK & NKT	Plasma	0.00283435	3.46279	1.4818	6.90881	0.00468973	1.24207	0.393256	1.9328	All samples
NK & NKT	PNEC	0.00441325	0.490864	0.267993	0.825017	0.00716873	-0.711588	-1.31679	-0.192352	All samples
NK & NKT	Proliferating endothelial	0.389768	1.09062	0.881684	1.33469	0.49652	0.0867447	-0.125922	0.288696	All samples
NK & NKT	Proliferating Immature alveolar	1.47e-12	0.16447	0.0709641	0.324388	3.91e-12	-1.80503	-2.64558	-1.12581	All samples
NK & NKT	Proliferating lymphoid	1.35e-07	4.12264	2.53484	6.35544	2.96e-07	1.41649	0.93013	1.84931	All samples
NK & NKT	Proliferating Meg-Ery	0.00437845	1.65797	1.17022	2.28268	0.00712093	0.505596	0.157196	0.825349	All samples
NK & NKT	Proliferating monocytes	0.121096	1.39613	0.861925	2.14124	0.167897	0.333703	-0.148588	0.761383	All samples
NK & NKT	Secretory	0.00755218	0.42028	0.181195	0.829698	0.0119402	-0.866833	-1.70818	-0.186694	All samples
NK & NKT	Goblet	0.000402	0.153163	0.0185442	0.554213	0.00072	-1.87626	-3.9876	-0.590206	All samples
NK & NKT	SMC	1.83e-32	1.48534	1.39427	1.58129	7.09e-32	0.395646	0.332372	0.458243	All samples
NK & NKT	SPP1+ macrophages	0.0952039	1.20695	0.955114	1.50559	0.133737	0.188095	-0.045925	0.409185	All samples
NK & NKT	T	3.54e-54	3.14839	2.77163	3.56354	1.8e-53	1.14689	1.01943	1.27075	All samples
NK & NKT	Transitional AT2	3.52e-55	0.470919	0.422382	0.523631	1.82e-54	-0.753069	-0.861846	-0.646968	All samples
NK & NKT	Treg	9.84e-05	1.78973	1.3372	2.348	0.000185	0.582062	0.290575	0.853563	All samples
NK & NKT	Venous	0.185769	1.13105	0.935863	1.35543	0.250827	0.123149	-0.0662859	0.304121	All samples
NK & NKT	Proliferating airway	1	0	0	Inf	1	-Inf	-Inf	Inf	All samples
NK & NKT	Proliferating basal	1	0	0	Inf	1	-Inf	-Inf	Inf	All samples
Neutrophils	Activated fibroblasts	1.53e-05	0.0683648	0.00173371	0.381434	3.04e-05	-2.6829	-6.35749	-0.963819	All samples
Neutrophils	Adventitial fibroblasts	0.000396	0.0891668	0.00225983	0.497536	0.000711	-2.41725	-6.09246	-0.698087	All samples
Neutrophils	AKR1C1+ & AKR1C2+	0.00111742	1.42744	1.15167	1.75128	0.00193702	0.355886	0.14121	0.560349	All samples
Neutrophils	Alveolar macrophages	0.227919	0.682642	0.352022	1.1956	0.300883	-0.381784	-1.04406	0.178644	All samples
Neutrophils	Arterial	0.0775336	0.826688	0.663202	1.01938	0.110368	-0.190328	-0.410675	0.0191972	All samples
Neutrophils	AT1	5.91e-08	0.488114	0.358619	0.649785	1.34e-07	-0.717206	-1.0255	-0.431114	All samples
Neutrophils	AT2	4.17e-09	0.380454	0.252132	0.551617	9.9e-09	-0.966389	-1.3778	-0.594902	All samples
Neutrophils	B	0.0525636	1.70623	0.930414	2.87232	0.0760414	0.534289	-0.0721262	1.05512	All samples
Neutrophils	Basal	0.00314929	0.116136	0.00294192	0.648095	0.00519471	-2.15299	-5.82869	-0.433718	All samples
Neutrophils	Capillaries	2.55e-12	1.62094	1.42126	1.84276	6.71e-12	0.483006	0.351543	0.611264	All samples
Neutrophils	cDC	0.000792	0.310105	0.113645	0.676333	0.00138024	-1.17084	-2.17468	-0.39107	All samples
Neutrophils	Fibroblasts	3.07e-18	0.611312	0.542532	0.687164	9.45e-18	-0.492148	-0.611508	-0.375183	All samples
Neutrophils	Immature AT2	4.18e-37	0.0391161	0.0106157	0.100281	1.72e-36	-3.24122	-4.54542	-2.29978	All samples
Neutrophils	Lymphatic endothelial	0.00547592	0.440377	0.210776	0.811763	0.00877025	-0.820123	-1.55696	-0.208547	All samples
Neutrophils	Mast	1	0.987163	0.55125	1.633	1	-0.0129201	-0.595567	0.490418	All samples
Neutrophils	Meg-Ery	0.426465	1.36024	0.440733	3.1846	0.540685	0.307662	-0.819317	1.15833	All samples
Neutrophils	Monocytes	3.63e-30	2.65204	2.27649	3.07499	1.35e-29	0.975328	0.822633	1.1233	All samples
Neutrophils	MyoFB	0.00402821	0.448486	0.223468	0.804384	0.00659012	-0.801878	-1.49849	-0.217678	All samples
Neutrophils	Neutrophils	0	92.3277	80.2327	105.656	0	4.52534	4.38493	4.66019	All samples
Neutrophils	NK & NKT	0.0444999	1.54297	0.995607	2.28592	0.0649041	0.43371	-0.0044025	0.826767	All samples
Neutrophils	pDC	0.0411144	3.13607	0.851383	8.07617	0.0601308	1.14297	-0.160893	2.08892	All samples
Neutrophils	Pericytes	0.000244	1.35712	1.15238	1.58948	0.000445	0.305367	0.141826	0.463407	All samples
Neutrophils	Plasma	0.441584	1.72056	0.0434103	9.6639	0.558526	0.542652	-3.13706	2.2684	All samples
Neutrophils	PNEC	0.701767	1.14045	0.491334	2.25363	0.850627	0.131422	-0.710631	0.812543	All samples
Neutrophils	Proliferating endothelial	0.194108	1.28804	0.853353	1.8682	0.259894	0.253118	-0.158582	0.624978	All samples
Neutrophils	Proliferating Immature alveolar	0.00113095	0.166919	0.0202006	0.603962	0.00195624	-1.79025	-3.90204	-0.504244	All samples
Neutrophils	Proliferating lymphoid	1	0.774341	0.0195688	4.33288	1	-0.255742	-3.93382	1.46623	All samples
Neutrophils	Proliferating Meg-Ery	8.37e-06	3.36416	2.01855	5.27581	1.68e-05	1.21318	0.702378	1.66313	All samples
Neutrophils	Proliferating monocytes	9.04e-17	7.95755	5.30141	11.4936	2.67e-16	2.07412	1.66797	2.44179	All samples
Neutrophils	SMC	4.57e-11	0.56239	0.463322	0.677045	1.16e-10	-0.57556	-0.769333	-0.390018	All samples
Neutrophils	SPP1+ macrophages	1	0.972242	0.55444	1.58357	1	-0.0281501	-0.589797	0.459682	All samples
Neutrophils	T	0.191966	0.691672	0.386283	1.14402	0.257672	-0.368643	-0.951185	0.134545	All samples
Neutrophils	Transitional AT2	0.00870898	0.799963	0.671299	0.947164	0.0137015	-0.22319	-0.398541	-0.0542833	All samples
Neutrophils	Treg	0.462306	1.21943	0.556411	2.32168	0.580604	0.198382	-0.586249	0.842291	All samples
Neutrophils	Venous	0.278427	1.21964	0.83167	1.72817	0.361887	0.198553	-0.184319	0.547064	All samples
Neutrophils	Multiciliated	1	0	0	Inf	1	-Inf	-Inf	Inf	All samples
Neutrophils	Proliferating airway	1	0	0	Inf	1	-Inf	-Inf	Inf	All samples
Neutrophils	Proliferating basal	1	0	0	Inf	1	-Inf	-Inf	Inf	All samples
Neutrophils	Secretory	1	0	0	Inf	1	-Inf	-Inf	Inf	All samples
Neutrophils	Goblet	1	0	0	Inf	1	-Inf	-Inf	Inf	All samples
MyoFB	Activated fibroblasts	0.869724	0.973842	0.774236	1.20969	1	-0.0265063	-0.255878	0.190364	All samples
MyoFB	Adventitial fibroblasts	1.71e-28	2.69843	2.30302	3.14397	6.27e-28	0.992672	0.834223	1.14549	All samples
MyoFB	AKR1C1+ & AKR1C2+	0.0147017	1.12708	1.02337	1.23865	0.0224454	0.119634	0.0231001	0.214025	All samples
MyoFB	Alveolar macrophages	7.76e-18	0.278046	0.185989	0.399768	2.37e-17	-1.27997	-1.68207	-0.916872	All samples
MyoFB	Arterial	2.82e-14	0.709732	0.64552	0.778812	7.83e-14	-0.342867	-0.437699	-0.249986	All samples
MyoFB	AT1	1.18e-88	0.286222	0.244258	0.33337	8.18e-88	-1.25099	-1.40953	-1.0985	All samples
MyoFB	AT2	0.232089	0.939796	0.847902	1.03918	0.305883	-0.0620926	-0.164991	0.0384318	All samples
MyoFB	B	3.16e-07	0.348136	0.202549	0.558227	6.84e-07	-1.05516	-1.59678	-0.58299	All samples
MyoFB	Basal	2.5e-07	0.354536	0.209855	0.561146	5.44e-07	-1.03694	-1.56134	-0.577775	All samples
MyoFB	Capillaries	1.63e-56	0.54208	0.498031	0.589081	8.69e-56	-0.612342	-0.697093	-0.529191	All samples
MyoFB	cDC	6.15e-20	1.99818	1.73889	2.28584	1.96e-19	0.692235	0.553249	0.826732	All samples
MyoFB	Fibroblasts	3.94e-46	1.33665	1.28508	1.39009	1.87e-45	0.290163	0.250822	0.329366	All samples
MyoFB	Immature AT2	6.38e-208	0.0462498	0.0307126	0.0668981	7.92e-207	-3.0737	-3.48308	-2.70458	All samples
MyoFB	Lymphatic endothelial	0.00180371	1.28408	1.09549	1.4963	0.00305391	0.25004	0.0912048	0.402993	All samples
MyoFB	Mast	6.01e-07	0.511137	0.373745	0.682833	1.28e-06	-0.671118	-0.984181	-0.381505	All samples
MyoFB	Meg-Ery	0.0169556	0.505917	0.252062	0.907435	0.0258125	-0.681383	-1.37808	-0.0971328	All samples
MyoFB	Monocytes	9.66e-24	0.565059	0.498433	0.638213	3.36e-23	-0.570826	-0.696287	-0.449084	All samples
MyoFB	Multiciliated	1.08e-70	0.137826	0.0974553	0.18932	6.6e-70	-1.98176	-2.32836	-1.66431	All samples
MyoFB	MyoFB	0	10.6477	10.0127	11.3195	0	2.36535	2.30385	2.42652	All samples
MyoFB	Neutrophils	0.00252682	0.419708	0.200904	0.773522	0.00420699	-0.868195	-1.60493	-0.256801	All samples
MyoFB	NK & NKT	0.00112062	0.675616	0.520634	0.862606	0.00194046	-0.39213	-0.652707	-0.147798	All samples
MyoFB	pDC	0.00897647	0.13158	0.00333004	0.73557	0.0140776	-2.02814	-5.70477	-0.307109	All samples
MyoFB	Pericytes	4.76e-33	1.49976	1.40707	1.59736	1.86e-32	0.405307	0.341509	0.468354	All samples
MyoFB	PNEC	0.306963	0.822798	0.568709	1.15239	0.396721	-0.195045	-0.564387	0.141837	All samples
MyoFB	Proliferating basal	0.0129	0.275762	0.0567745	0.8083	0.0198271	-1.28822	-2.86867	-0.212822	All samples
MyoFB	Proliferating endothelial	6.72e-07	0.58816	0.462744	0.737332	1.42e-06	-0.530757	-0.770581	-0.304717	All samples
MyoFB	Proliferating Immature alveolar	1.26e-16	0.183494	0.0976426	0.314114	3.69e-16	-1.69557	-2.32644	-1.158	All samples
MyoFB	Proliferating lymphoid	0.00907422	0.130682	0.00330737	0.730544	0.0142062	-2.03499	-5.7116	-0.313966	All samples
MyoFB	Proliferating Meg-Ery	0.000234	0.414494	0.226273	0.696723	0.00043	-0.880697	-1.48601	-0.361368	All samples
MyoFB	Proliferating monocytes	1.35e-07	0.0901818	0.0109109	0.326257	2.97e-07	-2.40593	-4.51799	-1.12007	All samples
MyoFB	SMC	1.44e-185	2.10118	2.0052	2.20107	1.7e-184	0.742497	0.695743	0.788942	All samples
MyoFB	SPP1+ macrophages	0.304157	0.888349	0.709328	1.09923	0.393412	-0.118391	-0.343437	0.0946126	All samples
MyoFB	T	8.37e-11	0.475571	0.363315	0.611778	2.1e-10	-0.743238	-1.01248	-0.491386	All samples
MyoFB	Transitional AT2	5.18e-256	0.160518	0.13799	0.185719	7.6e-255	-1.82935	-1.98058	-1.68352	All samples
MyoFB	Treg	0.00168089	0.549655	0.351629	0.819388	0.00286109	-0.598465	-1.04518	-0.199197	All samples
MyoFB	Venous	0.000461	0.726495	0.597788	0.87496	0.000822	-0.319524	-0.514518	-0.133577	All samples
MyoFB	Plasma	1	0	0	Inf	1	-Inf	-Inf	Inf	All samples
MyoFB	Proliferating airway	1	0	0	Inf	1	-Inf	-Inf	Inf	All samples
MyoFB	Secretory	1	0	0	Inf	1	-Inf	-Inf	Inf	All samples
MyoFB	Goblet	1	0	0	Inf	1	-Inf	-Inf	Inf	All samples
Multiciliated	Adventitial fibroblasts	5.79e-40	0.028783	0.00591695	0.084157	2.51e-39	-3.54797	-5.12993	-2.47507	All samples
Multiciliated	AKR1C1+ & AKR1C2+	4.08e-142	0.182252	0.150965	0.21814	3.91e-141	-1.70236	-1.89071	-1.52262	All samples
Multiciliated	Alveolar macrophages	9.51e-58	0.0486828	0.0210033	0.0959928	5.21e-57	-3.02243	-3.86308	-2.34348	All samples
Multiciliated	Arterial	6.67952e-319	0.0843706	0.0679089	0.103671	1.11325e-317	-2.47254	-2.68959	-2.26653	All samples
Multiciliated	AT1	4.87e-124	1.97089	1.87084	2.07515	4.28e-123	0.678485	0.626386	0.730032	All samples
Multiciliated	AT2	6.14e-131	0.218635	0.184861	0.256819	5.59e-130	-1.52035	-1.68815	-1.35939	All samples
Multiciliated	B	1.41e-31	0.0129892	0.000334	0.0724309	5.36e-31	-4.34364	-8.00474	-2.62512	All samples
Multiciliated	Basal	0	13.3194	12.3275	14.3645	0	2.58922	2.51183	2.66476	All samples
Multiciliated	Capillaries	0	0.198366	0.177935	0.22053	0	-1.61764	-1.72634	-1.51172	All samples
Multiciliated	cDC	1.77e-75	0.00554228	0.000147	0.0308765	1.12e-74	-5.19535	-8.82789	-3.47776	All samples
Multiciliated	Fibroblasts	0	0.0127569	0.0100546	0.0159129	0	-4.36168	-4.59973	-4.14062	All samples
Multiciliated	Immature AT2	1.33e-105	0.36237	0.324307	0.403756	1.06e-104	-1.01509	-1.12606	-0.906946	All samples
Multiciliated	Lymphatic endothelial	4.66e-87	0.00942483	0.00116178	0.0340611	3.2e-86	-4.66441	-6.75781	-3.3796	All samples
Multiciliated	Mast	2.13e-34	0.162039	0.102615	0.243336	8.46e-34	-1.81992	-2.27678	-1.41331	All samples
Multiciliated	Meg-Ery	9.2e-09	0.175366	0.0642547	0.38242	2.15e-08	-1.74088	-2.7449	-0.961234	All samples
Multiciliated	Monocytes	3.69e-206	0.112103	0.0895246	0.138771	4.55e-205	-2.18833	-2.41324	-1.97493	All samples
Multiciliated	Multiciliated	0	158.691	153.797	164.398	0	5.06696	5.03563	5.10229	All samples
Multiciliated	MyoFB	2.19e-84	0.0349117	0.0150678	0.0688019	1.46e-83	-3.35493	-4.1952	-2.67652	All samples
Multiciliated	NK & NKT	1.12e-58	0.0261867	0.00713509	0.0671067	6.19e-58	-3.6425	-4.94273	-2.70147	All samples
Multiciliated	Pericytes	1.74e-241	0.205915	0.18124	0.233041	2.4e-240	-1.58029	-1.70793	-1.45654	All samples
Multiciliated	PNEC	1.91e-119	5.4167	4.81322	6.0787	1.66e-118	1.68949	1.57137	1.80479	All samples
Multiciliated	Proliferating airway	4.75e-30	42.9842	24.9867	72.867	1.76e-29	3.76083	3.21834	4.28864	All samples
Multiciliated	Proliferating basal	7.17e-56	7.44615	6.06613	9.06367	3.77e-55	2.0077	1.80272	2.20427	All samples
Multiciliated	Proliferating endothelial	2.67e-82	0.0146187	0.00303531	0.0427403	1.76e-81	-4.22545	-5.79744	-3.15261	All samples
Multiciliated	Proliferating Immature alveolar	6.27e-10	0.462142	0.343609	0.608625	1.53e-09	-0.771883	-1.06825	-0.496552	All samples
Multiciliated	Proliferating Meg-Ery	7.78e-16	0.112845	0.0413978	0.245935	2.24e-15	-2.18174	-3.18453	-1.40269	All samples
Multiciliated	Proliferating monocytes	7.64e-14	0.0287224	0.000731	0.160223	2.11e-13	-3.55008	-7.22082	-1.83119	All samples
Multiciliated	Secretory	0	21.6767	19.8171	23.7147	0	3.07624	2.98654	3.16609	All samples
Multiciliated	Goblet	0	33.4709	30.3323	36.9443	0	3.51068	3.41221	3.60941	All samples
Multiciliated	SMC	0	0.0982492	0.0851299	0.112834	0	-2.32025	-2.46358	-2.18184	All samples
Multiciliated	SPP1+ macrophages	6.19e-48	0.0843691	0.044897	0.144392	3e-47	-2.47255	-3.10338	-1.93522	All samples
Multiciliated	T	6.14e-56	0.118449	0.0758287	0.176367	3.24e-55	-2.13327	-2.57928	-1.73519	All samples
Multiciliated	Transitional AT2	0	0.232803	0.210682	0.25667	5.91e-308	-1.45756	-1.5574	-1.35996	All samples
Multiciliated	Treg	7.81e-21	0.101602	0.0408376	0.209557	2.56e-20	-2.28669	-3.19815	-1.56276	All samples
Multiciliated	Venous	1.56e-93	0.0282211	0.0113405	0.0581592	1.12e-92	-3.56768	-4.47937	-2.84457	All samples
Multiciliated	Activated fibroblasts	1	0	0	Inf	1	-Inf	-Inf	Inf	All samples
Multiciliated	Neutrophils	1	0	0	Inf	1	-Inf	-Inf	Inf	All samples
Multiciliated	pDC	1	0	0	Inf	1	-Inf	-Inf	Inf	All samples
Multiciliated	Plasma	1	0	0	Inf	1	-Inf	-Inf	Inf	All samples
Multiciliated	Proliferating lymphoid	1	0	0	Inf	1	-Inf	-Inf	Inf	All samples
Monocytes	Activated fibroblasts	4.37e-55	0.213211	0.162131	0.275356	2.25e-54	-1.54547	-1.81935	-1.28969	All samples
Monocytes	Adventitial fibroblasts	4.44e-29	0.326545	0.253685	0.413951	1.63e-28	-1.11919	-1.37166	-0.882007	All samples
Monocytes	AKR1C1+ & AKR1C2+	2.84e-49	0.61004	0.567618	0.654899	1.4e-48	-0.49423	-0.566307	-0.423274	All samples
Monocytes	Alveolar macrophages	5.95e-14	0.60772	0.525481	0.699395	1.65e-13	-0.49804	-0.643441	-0.357539	All samples
Monocytes	Arterial	1.07e-37	0.721849	0.684734	0.760576	4.45e-37	-0.32594	-0.378725	-0.273679	All samples
Monocytes	AT1	2.14e-139	0.46036	0.429415	0.493015	2.02e-138	-0.775747	-0.845332	-0.707215	All samples
Monocytes	AT2	6.99e-142	0.387406	0.354905	0.422121	6.66e-141	-0.948281	-1.0359	-0.862463	All samples
Monocytes	B	6.97e-34	2.19248	1.95013	2.45781	2.74e-33	0.785033	0.667897	0.899271	All samples
Monocytes	Basal	1.63e-08	0.578412	0.465817	0.710358	3.77e-08	-0.54747	-0.763962	-0.341986	All samples
Monocytes	Capillaries	0	2.22019	2.1594	2.28271	0	0.797593	0.769829	0.825362	All samples
Monocytes	cDC	0.243685	0.935895	0.836251	1.0444	0.320112	-0.0662516	-0.178826	0.0434431	All samples
Monocytes	Fibroblasts	0	0.586975	0.570906	0.603468	0	-0.532773	-0.560531	-0.505062	All samples
Monocytes	Immature AT2	0	0.0220166	0.0159351	0.0296584	0	-3.81596	-4.13923	-3.51801	All samples
Monocytes	Lymphatic endothelial	1.69e-33	0.466526	0.403341	0.536872	6.6e-33	-0.762442	-0.907972	-0.621995	All samples
Monocytes	Mast	0.000408	0.79112	0.689421	0.903843	0.000729	-0.234306	-0.371903	-0.1011	All samples
Monocytes	Meg-Ery	0.536878	1.07596	0.839747	1.35949	0.666732	0.0732141	-0.174655	0.307107	All samples
Monocytes	Monocytes	0	9.35652	9.11624	9.60247	0	2.23607	2.21006	2.26202	All samples
Monocytes	Multiciliated	1.97e-235	0.118464	0.0968164	0.143535	2.65e-234	-2.13315	-2.33494	-1.94117	All samples
Monocytes	MyoFB	1.26e-41	0.431189	0.372842	0.496198	5.57e-41	-0.841208	-0.986599	-0.700781	All samples
Monocytes	Neutrophils	1.55e-21	2.36178	2.00557	2.76572	5.14e-21	0.859416	0.695931	1.0173	All samples
Monocytes	NK & NKT	8.47e-32	1.78147	1.62652	1.9476	3.25e-31	0.577441	0.486442	0.666598	All samples
Monocytes	pDC	0.00158208	1.72905	1.22413	2.37954	0.00270441	0.547571	0.202229	0.866909	All samples
Monocytes	Pericytes	0.114225	1.03446	0.991668	1.07865	0.158646	0.033875	-0.0083672	0.0757137	All samples
Monocytes	Plasma	0.00273048	0.180959	0.0218197	0.65885	0.00453192	-1.70949	-3.82494	-0.41726	All samples
Monocytes	PNEC	1.37e-14	0.399722	0.298804	0.524062	3.85e-14	-0.916987	-1.20797	-0.646146	All samples
Monocytes	Proliferating airway	0.72509	0.480144	0.0119681	2.7761	0.875581	-0.733669	-4.42551	1.02105	All samples
Monocytes	Proliferating basal	0.0546366	0.669764	0.422585	1.01078	0.0788265	-0.40083	-0.861365	0.0107256	All samples
Monocytes	Proliferating endothelial	1.6e-14	0.637269	0.561327	0.720777	4.49e-14	-0.450563	-0.577452	-0.327425	All samples
Monocytes	Proliferating Immature alveolar	6.33e-68	0.092128	0.0569823	0.14095	3.79e-67	-2.38458	-2.86502	-1.95935	All samples
Monocytes	Proliferating lymphoid	0.917099	1.00631	0.64039	1.50986	1	0.00628655	-0.445678	0.412014	All samples
Monocytes	Proliferating Meg-Ery	4.51e-11	1.7306	1.47893	2.01417	1.14e-10	0.54847	0.391317	0.700205	All samples
Monocytes	Proliferating monocytes	1.09e-75	4.24792	3.71849	4.83695	6.9e-75	1.44643	1.31332	1.57629	All samples
Monocytes	Secretory	8.38e-25	0.123197	0.0614034	0.220805	2.98e-24	-2.09397	-2.79029	-1.51047	All samples
Monocytes	Goblet	0.00546237	0.650071	0.460615	0.892396	0.00875731	-0.430673	-0.775194	-0.113845	All samples
Monocytes	SMC	1.3e-218	0.519468	0.496487	0.543246	1.67e-217	-0.654949	-0.700197	-0.610194	All samples
Monocytes	SPP1+ macrophages	8.69e-05	1.23846	1.11308	1.37449	0.000164	0.213871	0.107135	0.318083	All samples
Monocytes	T	2.19e-14	1.41987	1.30109	1.54701	6.12e-14	0.350564	0.263205	0.436323	All samples
Monocytes	Transitional AT2	0.0350751	0.961182	0.926182	0.997276	0.0517714	-0.0395918	-0.0766845	-0.0027276	All samples
Monocytes	Treg	0.48558	0.93511	0.777774	1.1155	0.607925	-0.0670907	-0.25132	0.1093	All samples
Monocytes	Venous	1.55e-09	1.29556	1.19293	1.40494	3.72e-09	0.258943	0.176416	0.339997	All samples
Meg-Ery	Adventitial fibroblasts	0.0242587	0.297741	0.061335	0.871878	0.0363087	-1.21153	-2.7914	-0.137106	All samples
Meg-Ery	AKR1C1+ & AKR1C2+	9.56e-08	0.39421	0.254397	0.583908	2.13e-07	-0.930873	-1.36886	-0.538012	All samples
Meg-Ery	Alveolar macrophages	0.000198	0.188708	0.0388753	0.552516	0.000366	-1.66755	-3.2474	-0.593273	All samples
Meg-Ery	Arterial	7.46e-69	3.53759	3.11905	4.00141	4.51e-68	1.26344	1.13753	1.38665	All samples
Meg-Ery	AT1	3.52e-22	2.30233	1.96809	2.68013	1.19e-21	0.833923	0.677065	0.985866	All samples
Meg-Ery	AT2	0.145226	0.813278	0.606713	1.06882	0.199624	-0.206682	-0.499699	0.0665583	All samples
Meg-Ery	B	0.014123	2.03491	1.13561	3.3684	0.0216652	0.710452	0.127172	1.21444	All samples
Meg-Ery	Capillaries	0.0053959	0.775879	0.642226	0.930249	0.00865941	-0.253759	-0.442815	-0.0723033	All samples
Meg-Ery	cDC	0.00337599	0.344772	0.126344	0.7521	0.00555718	-1.06487	-2.06874	-0.284886	All samples
Meg-Ery	Fibroblasts	3.02e-17	0.604262	0.53246	0.68387	9.04e-17	-0.503747	-0.630248	-0.379988	All samples
Meg-Ery	Immature AT2	8.63e-32	0.054388	0.0176373	0.127132	3.3e-31	-2.91161	-4.03774	-2.06253	All samples
Meg-Ery	Lymphatic endothelial	2.65e-05	0.195154	0.0530866	0.500625	5.16e-05	-1.63396	-2.93583	-0.691897	All samples
Meg-Ery	Mast	0.00147882	0.217884	0.0448873	0.637952	0.00253602	-1.52379	-3.1036	-0.449492	All samples
Meg-Ery	Meg-Ery	9.71e-150	42.8896	35.3293	51.8423	9.77e-149	3.75863	3.56471	3.94821	All samples
Meg-Ery	Monocytes	0.181959	1.16432	0.921241	1.45357	0.245891	0.152134	-0.0820333	0.374025	All samples
Meg-Ery	Multiciliated	2.93e-09	0.215051	0.0981491	0.409152	6.99e-09	-1.53688	-2.32127	-0.893669	All samples
Meg-Ery	MyoFB	3.34e-05	0.22587	0.0732364	0.528169	6.46e-05	-1.4878	-2.61406	-0.638338	All samples
Meg-Ery	Neutrophils	0.421064	1.38098	0.447438	3.23355	0.534261	0.322792	-0.804218	1.17358	All samples
Meg-Ery	NK & NKT	0.00553616	1.78711	1.16358	2.62901	0.00884901	0.580602	0.151505	0.966609	All samples
Meg-Ery	Pericytes	1.05e-11	1.74523	1.49428	2.02875	2.7e-11	0.556887	0.401647	0.707419	All samples
Meg-Ery	PNEC	0.155787	1.58759	0.75943	2.92952	0.213224	0.46222	-0.275187	1.07484	All samples
Meg-Ery	Proliferating endothelial	0.00436539	1.69512	1.16272	2.39074	0.00711265	0.527754	0.15076	0.871605	All samples
Meg-Ery	Proliferating Immature alveolar	0.167726	0.558149	0.20449	1.21783	0.228977	-0.58313	-1.58723	0.197067	All samples
Meg-Ery	Proliferating Meg-Ery	4.07e-61	15.7307	12.301	19.845	2.29e-60	2.75562	2.50968	2.98795	All samples
Meg-Ery	Proliferating monocytes	0.399267	1.49002	0.482747	3.48907	0.507812	0.398787	-0.728263	1.24963	All samples
Meg-Ery	Secretory	0.620912	1.1869	0.384607	2.77845	0.7642	0.171345	-0.955534	1.02189	All samples
Meg-Ery	SMC	8.15e-08	0.618061	0.508035	0.745699	1.83e-07	-0.481168	-0.677205	-0.293433	All samples
Meg-Ery	SPP1+ macrophages	0.00575211	0.335571	0.10881	0.78479	0.00917584	-1.09192	-2.21815	-0.242339	All samples
Meg-Ery	T	0.169273	0.665955	0.353809	1.14211	0.230303	-0.406533	-1.039	0.132879	All samples
Meg-Ery	Transitional AT2	1.88e-16	0.417391	0.324456	0.529255	5.47e-16	-0.873732	-1.12561	-0.636284	All samples
Meg-Ery	Treg	0.844223	1.05303	0.422506	2.1759	0.996868	0.0516718	-0.861552	0.777441	All samples
Meg-Ery	Venous	0.533723	0.842461	0.513212	1.30542	0.664041	-0.171428	-0.667066	0.266522	All samples
Meg-Ery	Activated fibroblasts	1	0	0	Inf	1	-Inf	-Inf	Inf	All samples
Meg-Ery	Basal	1	0	0	Inf	1	-Inf	-Inf	Inf	All samples
Meg-Ery	pDC	1	0	0	Inf	1	-Inf	-Inf	Inf	All samples
Meg-Ery	Plasma	1	0	0	Inf	1	-Inf	-Inf	Inf	All samples
Meg-Ery	Proliferating airway	1	0	0	Inf	1	-Inf	-Inf	Inf	All samples
Meg-Ery	Proliferating basal	1	0	0	Inf	1	-Inf	-Inf	Inf	All samples
Meg-Ery	Proliferating lymphoid	1	0	0	Inf	1	-Inf	-Inf	Inf	All samples
Meg-Ery	Goblet	1	0	0	Inf	1	-Inf	-Inf	Inf	All samples
Mast	Activated fibroblasts	7.08e-19	2.52592	2.09494	3.02105	2.23e-18	0.926605	0.739525	1.1056	All samples
Mast	Adventitial fibroblasts	0.143377	0.752098	0.502903	1.08222	0.197591	-0.284888	-0.687357	0.0790144	All samples
Mast	AKR1C1+ & AKR1C2+	1.07e-40	0.269272	0.208003	0.343087	4.69e-40	-1.31203	-1.5702	-1.06977	All samples
Mast	Alveolar macrophages	5.87e-11	0.278209	0.1619	0.445957	1.48e-10	-1.27938	-1.82077	-0.807533	All samples
Mast	Arterial	0.00429467	0.852151	0.760093	0.952595	0.00700456	-0.159991	-0.274315	-0.0485651	All samples
Mast	AT1	6.51e-07	0.732877	0.642536	0.832634	1.38e-06	-0.310777	-0.442332	-0.183161	All samples
Mast	AT2	0.626846	0.965593	0.845129	1.09881	0.768547	-0.0350132	-0.168265	0.0942292	All samples
Mast	B	0.451223	0.842834	0.53909	1.2567	0.569238	-0.170985	-0.617873	0.228492	All samples
Mast	Basal	1.75e-05	0.30231	0.138075	0.574679	3.46e-05	-1.1963	-1.97995	-0.553943	All samples
Mast	Capillaries	4.53e-05	0.832155	0.759206	0.910544	8.69e-05	-0.183736	-0.275482	-0.0937127	All samples
Mast	cDC	0.0628466	0.766933	0.570114	1.01027	0.0901835	-0.265356	-0.561919	0.0102185	All samples
Mast	Fibroblasts	3.63e-16	0.789907	0.744986	0.837139	1.05e-15	-0.23584	-0.29439	-0.177765	All samples
Mast	Immature AT2	3.57e-89	0.136149	0.100296	0.180759	2.5e-88	-1.99401	-2.29963	-1.71059	All samples
Mast	Lymphatic endothelial	0.647113	0.937198	0.733273	1.1808	0.789162	-0.0648612	-0.310237	0.166194	All samples
Mast	Mast	0	32.419	30.334	34.6097	0	3.47874	3.41227	3.54413	All samples
Mast	Meg-Ery	0.00269553	0.234783	0.0483728	0.687358	0.00447855	-1.4491	-3.02882	-0.3749	All samples
Mast	Monocytes	0.050578	0.878124	0.768578	0.999226	0.0733679	-0.129967	-0.263213	-0.000774	All samples
Mast	Multiciliated	1.92e-34	0.198592	0.135681	0.280629	7.64e-34	-1.6165	-1.99745	-1.27072	All samples
Mast	MyoFB	4.31e-09	0.424081	0.296662	0.58804	1.02e-08	-0.857832	-1.21516	-0.53096	All samples
Mast	Neutrophils	1	0.934582	0.496632	1.60245	1	-0.0676558	-0.699907	0.471535	All samples
Mast	NK & NKT	0.2011	1.17716	0.908594	1.50097	0.267687	0.163105	-0.0958574	0.406114	All samples
Mast	pDC	5.64e-05	3.44608	1.91754	5.72629	0.000108	1.23724	0.651042	1.74507	All samples
Mast	Pericytes	4.27e-06	0.782426	0.700415	0.871697	8.7e-06	-0.245356	-0.356083	-0.137314	All samples
Mast	Plasma	0.00448449	3.54084	1.41194	7.38362	0.00726969	1.26437	0.344963	1.99926	All samples
Mast	PNEC	0.101521	0.658339	0.375707	1.07121	0.142236	-0.418035	-0.978946	0.0687922	All samples
Mast	Proliferating endothelial	4.94e-13	1.95651	1.64661	2.30878	1.34e-12	0.671163	0.498718	0.836718	All samples
Mast	Proliferating Immature alveolar	4.38e-08	0.26539	0.132351	0.475432	9.98e-08	-1.32656	-2.0223	-0.743531	All samples
Mast	Proliferating lymphoid	0.145008	0.223342	0.00564927	1.24866	0.199533	-1.49905	-5.17623	0.222071	All samples
Mast	Proliferating Meg-Ery	0.363391	0.759885	0.424568	1.25606	0.465885	-0.274588	-0.856683	0.227981	All samples
Mast	Proliferating monocytes	0.2067	0.618809	0.266714	1.22221	0.274684	-0.479959	-1.32158	0.200664	All samples
Mast	Secretory	2.65e-05	0.122811	0.0148404	0.444235	5.16e-05	-2.09711	-4.2104	-0.811402	All samples
Mast	Goblet	0.0021859	0.17956	0.0217255	0.649797	0.00366992	-1.71724	-3.82927	-0.431096	All samples
Mast	SMC	0.280485	0.956634	0.882008	1.03623	0.364267	-0.0443343	-0.125554	0.0355896	All samples
Mast	SPP1+ macrophages	4.81e-36	3.13765	2.67896	3.65454	1.93e-35	1.14348	0.98543	1.29597	All samples
Mast	T	9.33e-11	1.84967	1.54786	2.19403	2.32e-10	0.61501	0.436872	0.785742	All samples
Mast	Transitional AT2	3.58e-07	0.794392	0.723854	0.870283	7.71e-07	-0.230178	-0.323165	-0.138937	All samples
Mast	Treg	3.02e-19	3.28623	2.60481	4.09507	9.52e-19	1.18974	0.957361	1.40978	All samples
Mast	Venous	2.9e-06	1.53448	1.28606	1.81771	6e-06	0.428192	0.251582	0.597578	All samples
Mast	Proliferating airway	1	0	0	Inf	1	-Inf	-Inf	Inf	All samples
Mast	Proliferating basal	1	0	0	Inf	1	-Inf	-Inf	Inf	All samples
Lymphatic endothelial	Activated fibroblasts	0.76097	1.0341	0.806106	1.30713	0.91066	0.0335317	-0.21554	0.267836	All samples
Lymphatic endothelial	Adventitial fibroblasts	1.28e-14	2.25564	1.86027	2.71162	3.61e-14	0.813434	0.620721	0.997545	All samples
Lymphatic endothelial	AKR1C1+ & AKR1C2+	1.61e-26	0.46702	0.395978	0.547261	5.78e-26	-0.761383	-0.926398	-0.602829	All samples
Lymphatic endothelial	Alveolar macrophages	1.78e-18	0.202158	0.117673	0.323997	5.52e-18	-1.5987	-2.13985	-1.12702	All samples
Lymphatic endothelial	Arterial	1.29e-42	0.459325	0.403173	0.521241	5.81e-42	-0.777997	-0.908389	-0.651543	All samples
Lymphatic endothelial	AT1	4.48e-145	0.0815706	0.0579409	0.111564	4.34e-144	-2.50629	-2.84833	-2.19315	All samples
Lymphatic endothelial	AT2	1.98e-80	0.169841	0.12949	0.218897	1.29e-79	-1.7729	-2.04415	-1.51915	All samples
Lymphatic endothelial	B	0.871756	1.02569	0.731312	1.39991	1	0.0253671	-0.312915	0.336406	All samples
Lymphatic endothelial	Basal	1.73e-16	0.0243549	0.000621	0.135794	5.04e-16	-3.71502	-7.38428	-1.99661	All samples
Lymphatic endothelial	Capillaries	3.6e-42	0.559586	0.509782	0.613095	1.61e-41	-0.580557	-0.673772	-0.489235	All samples
Lymphatic endothelial	cDC	0.0128286	1.27087	1.04709	1.52894	0.0197363	0.2397	0.0460105	0.424576	All samples
Lymphatic endothelial	Fibroblasts	0.188933	0.96887	0.924222	1.01542	0.254669	-0.0316252	-0.0788028	0.0152981	All samples
Lymphatic endothelial	Immature AT2	6.62e-174	0.0369237	0.021862	0.058383	7.46e-173	-3.2989	-3.82301	-2.84073	All samples
Lymphatic endothelial	Lymphatic endothelial	0	71.4716	68.1438	74.736	0	4.2693	4.22162	4.31396	All samples
Lymphatic endothelial	Mast	0.190698	1.15651	0.919344	1.43678	0.256617	0.145411	-0.084095	0.362404	All samples
Lymphatic endothelial	Meg-Ery	0.146564	0.628807	0.313302	1.12796	0.201117	-0.463931	-1.16059	0.120407	All samples
Lymphatic endothelial	Monocytes	4.41e-09	0.706049	0.622608	0.797767	1.05e-08	-0.348071	-0.473838	-0.225939	All samples
Lymphatic endothelial	Multiciliated	3.9e-86	0.0224451	0.00728675	0.0523856	2.66e-85	-3.79668	-4.9217	-2.94912	All samples
Lymphatic endothelial	MyoFB	0.000238	1.36312	1.1551	1.59839	0.000436	0.309776	0.144183	0.468995	All samples
Lymphatic endothelial	Neutrophils	0.0370813	0.521628	0.249704	0.961465	0.0545314	-0.650801	-1.38748	-0.0392972	All samples
Lymphatic endothelial	NK & NKT	0.455254	0.906275	0.705257	1.14727	0.573097	-0.0984127	-0.349193	0.137388	All samples
Lymphatic endothelial	pDC	0.000184	2.84673	1.6484	4.59257	0.000339	1.04617	0.499807	1.52444	All samples
Lymphatic endothelial	Pericytes	1.12e-18	0.655426	0.591719	0.724295	3.5e-18	-0.422471	-0.524724	-0.322557	All samples
Lymphatic endothelial	Plasma	0.0221303	2.57417	1.0265	5.36732	0.0332786	0.945526	0.0261571	1.68033	All samples
Lymphatic endothelial	PNEC	0.000311	0.418317	0.228393	0.702993	0.000564	-0.871515	-1.47669	-0.352408	All samples
Lymphatic endothelial	Proliferating endothelial	2.03e-32	2.41479	2.11443	2.7464	7.83e-32	0.881614	0.748784	1.01029	All samples
Lymphatic endothelial	Proliferating Immature alveolar	7.32e-22	0.0349906	0.00426092	0.12648	2.45e-21	-3.35267	-5.45827	-2.06767	All samples
Lymphatic endothelial	Proliferating lymphoid	1	0.981543	0.358956	2.14756	1	-0.0186297	-1.02456	0.764334	All samples
Lymphatic endothelial	Proliferating Meg-Ery	0.000308	0.367394	0.175965	0.676772	0.000559	-1.00132	-1.73747	-0.390421	All samples
Lymphatic endothelial	Proliferating monocytes	0.229472	0.676279	0.348758	1.18439	0.302683	-0.39115	-1.05338	0.169225	All samples
Lymphatic endothelial	Secretory	9.57e-08	0.089292	0.0108042	0.322933	2.13e-07	-2.41584	-4.52782	-1.13031	All samples
Lymphatic endothelial	SMC	1.05e-37	0.604976	0.556166	0.657097	4.4e-37	-0.502566	-0.586688	-0.419924	All samples
Lymphatic endothelial	SPP1+ macrophages	0.00163042	1.38196	1.13014	1.67393	0.00278408	0.323502	0.122341	0.515172	All samples
Lymphatic endothelial	T	7.91e-12	1.76479	1.51131	2.04931	2.05e-11	0.568031	0.412978	0.717505	All samples
Lymphatic endothelial	Transitional AT2	7.37e-211	0.154894	0.130358	0.182727	9.28e-210	-1.86502	-2.03747	-1.69976	All samples
Lymphatic endothelial	Treg	0.000612	1.64148	1.24012	2.13293	0.00107662	0.495596	0.215204	0.757497	All samples
Lymphatic endothelial	Venous	2.01e-05	0.636972	0.504326	0.794096	3.95e-05	-0.451029	-0.684532	-0.230551	All samples
Lymphatic endothelial	Proliferating airway	1	0	0	Inf	1	-Inf	-Inf	Inf	All samples
Lymphatic endothelial	Proliferating basal	1	0	0	Inf	1	-Inf	-Inf	Inf	All samples
Lymphatic endothelial	Goblet	1	0	0	Inf	1	-Inf	-Inf	Inf	All samples
Immature AT2	Adventitial fibroblasts	3.37e-83	0.0351262	0.0151578	0.0692279	2.25e-82	-3.34881	-4.18924	-2.67035	All samples
Immature AT2	AKR1C1+ & AKR1C2+	0	0.0760749	0.0624719	0.0917055	0	-2.57604	-2.77304	-2.38917	All samples
Immature AT2	Alveolar macrophages	1.37e-148	0.00555903	0.000716	0.0200759	1.37e-147	-5.19233	-7.24225	-3.90824	All samples
Immature AT2	Arterial	0	0.121835	0.108036	0.136912	0	-2.10509	-2.22529	-1.98841	All samples
Immature AT2	AT1	5.16e-16	0.813188	0.77193	0.856155	1.49e-15	-0.206793	-0.258861	-0.155304	All samples
Immature AT2	AT2	0	0.106833	0.0909203	0.124778	0	-2.23649	-2.39777	-2.08122	All samples
Immature AT2	B	1.22e-61	0.0356796	0.0130779	0.0777336	6.96e-61	-3.33318	-4.33683	-2.55447	All samples
Immature AT2	Basal	8.06e-22	0.353283	0.269753	0.454734	2.69e-21	-1.04049	-1.31025	-0.788043	All samples
Immature AT2	Capillaries	0	0.0617399	0.0541555	0.070084	0	-2.78483	-2.9159	-2.65806	All samples
Immature AT2	cDC	4.74e-163	0.00506841	0.000625	0.0183334	5.09e-162	-5.28473	-7.37719	-3.99903	All samples
Immature AT2	Fibroblasts	0	0.0833557	0.0784508	0.088485	0	-2.48464	-2.54528	-2.42492	All samples
Immature AT2	Immature AT2	0	161.403	156.873	167.188	0	5.08391	5.05544	5.11912	All samples
Immature AT2	Lymphatic endothelial	1.22e-175	0.0237211	0.0118581	0.0424581	1.4e-174	-3.74139	-4.43474	-3.15924	All samples
Immature AT2	Mast	1.2e-94	0.0837381	0.0546773	0.122809	8.71e-94	-2.48006	-2.90631	-2.09713	All samples
Immature AT2	Meg-Ery	1.45e-27	0.0400279	0.00827463	0.117124	5.31e-27	-3.21818	-4.79456	-2.14452	All samples
Immature AT2	Monocytes	0	0.0125898	0.00776886	0.0192435	0	-4.37487	-4.85763	-3.95058	All samples
Immature AT2	Multiciliated	3.92e-101	0.375327	0.33658	0.417354	3.03e-100	-0.979958	-1.08892	-0.873821	All samples
Immature AT2	MyoFB	5.58e-191	0.0219484	0.0109621	0.0393147	6.61e-190	-3.81906	-4.51332	-3.23616	All samples
Immature AT2	Neutrophils	1.64e-33	0.0121741	0.000313	0.067922	6.43e-33	-4.40844	-8.06847	-2.68939	All samples
Immature AT2	NK & NKT	4.9e-118	0.0419596	0.0229147	0.0704379	4.21e-117	-3.17105	-3.77597	-2.65302	All samples
Immature AT2	Pericytes	0	0.064695	0.0555432	0.075012	0	-2.73807	-2.89059	-2.59011	All samples
Immature AT2	PNEC	0.00013	1.35135	1.15873	1.56773	0.000243	0.301108	0.147324	0.449629	All samples
Immature AT2	Proliferating airway	0.727039	0.450537	0.0112303	2.60508	0.876813	-0.797315	-4.48914	0.957464	All samples
Immature AT2	Proliferating basal	7.12e-15	0.0267337	0.000681	0.149306	2.02e-14	-3.62183	-7.29251	-1.90176	All samples
Immature AT2	Proliferating endothelial	4.4e-87	0.213712	0.172709	0.261553	3.03e-86	-1.54313	-1.75615	-1.34112	All samples
Immature AT2	Proliferating Immature alveolar	0	10.5312	9.96439	11.1308	0	2.35434	2.29902	2.40972	All samples
Immature AT2	Proliferating lymphoid	3.9e-10	0.0380874	0.000967	0.212859	9.59e-10	-3.26787	-6.94115	-1.54713	All samples
Immature AT2	Proliferating Meg-Ery	7.62e-42	0.0429793	0.0139218	0.100385	3.39e-41	-3.14704	-4.2743	-2.29874	All samples
Immature AT2	Proliferating monocytes	4.57e-31	0.0131337	0.000337	0.0732732	1.73e-30	-4.33257	-7.99411	-2.61356	All samples
Immature AT2	Secretory	0.873457	0.976666	0.782371	1.20558	1	-0.0236104	-0.245426	0.186961	All samples
Immature AT2	Goblet	3.32e-20	0.092068	0.0337353	0.200777	1.07e-19	-2.38523	-3.38921	-1.60556	All samples
Immature AT2	SMC	1.19e-208	0.541257	0.518426	0.564847	1.49e-207	-0.613861	-0.656958	-0.5712	All samples
Immature AT2	SPP1+ macrophages	1.11e-131	0.0177806	0.00654961	0.0387238	1.01e-130	-4.02965	-5.02835	-3.2513	All samples
Immature AT2	T	4.23e-166	0.0270235	0.01396	0.0472315	4.58e-165	-3.61105	-4.27156	-3.05269	All samples
Immature AT2	Transitional AT2	0	0.0840057	0.0751495	0.0936039	0	-2.47687	-2.58828	-2.36868	All samples
Immature AT2	Treg	3.52e-47	0.0797385	0.0411392	0.139455	1.7e-46	-2.529	-3.19079	-1.97001	All samples
Immature AT2	Venous	2.67e-225	0.00368379	0.000431	0.0133083	3.47e-224	-5.60381	-7.74928	-4.31936	All samples
Immature AT2	Activated fibroblasts	1	0	0	Inf	1	-Inf	-Inf	Inf	All samples
Immature AT2	pDC	1	0	0	Inf	1	-Inf	-Inf	Inf	All samples
Immature AT2	Plasma	1	0	0	Inf	1	-Inf	-Inf	Inf	All samples
Fibroblasts	Activated fibroblasts	0	0.190997	0.171562	0.212109	0	-1.6555	-1.76281	-1.55066	All samples
Fibroblasts	Adventitial fibroblasts	1.65e-41	0.621278	0.576779	0.668508	7.31e-41	-0.475976	-0.550296	-0.402707	All samples
Fibroblasts	AKR1C1+ & AKR1C2+	0	0.468094	0.452864	0.483721	0	-0.759086	-0.792164	-0.726248	All samples
Fibroblasts	Alveolar macrophages	0	0.119217	0.105533	0.134216	0	-2.12681	-2.24873	-2.0083	All samples
Fibroblasts	Arterial	6.81e-87	0.807952	0.790608	0.825586	4.66e-86	-0.213253	-0.234953	-0.191662	All samples
Fibroblasts	AT1	0	0.18088	0.173528	0.188531	0	-1.70992	-1.75142	-1.66849	All samples
Fibroblasts	AT2	0	0.316111	0.304341	0.328206	0	-1.15166	-1.18961	-1.11411	All samples
Fibroblasts	B	0.171547	0.949728	0.881373	1.02255	0.233002	-0.0515801	-0.126275	0.0222997	All samples
Fibroblasts	Basal	0	0.0721384	0.057405	0.0894856	0	-2.62917	-2.85762	-2.41368	All samples
Fibroblasts	Capillaries	3.18e-228	1.29395	1.27418	1.31397	4.2e-227	0.2577	0.242304	0.273052	All samples
Fibroblasts	cDC	0.451819	0.981653	0.93538	1.02989	0.569238	-0.0185174	-0.0668028	0.029451	All samples
Fibroblasts	Fibroblasts	0	2.99485	2.96644	3.02439	0	1.0969	1.08736	1.10671	All samples
Fibroblasts	Immature AT2	0	0.215742	0.207657	0.224092	0	-1.53367	-1.57187	-1.4957	All samples
Fibroblasts	Lymphatic endothelial	7.84e-60	0.671529	0.638409	0.706058	4.37e-59	-0.398198	-0.448776	-0.348058	All samples
Fibroblasts	Mast	2.21e-20	0.765534	0.721689	0.81151	7.21e-20	-0.267182	-0.326161	-0.208858	All samples
Fibroblasts	Meg-Ery	2.1e-11	0.666602	0.586887	0.754943	5.37e-11	-0.405562	-0.532922	-0.281114	All samples
Fibroblasts	Monocytes	1.72e-170	0.694882	0.676515	0.713676	1.91e-169	-0.364013	-0.3908	-0.337326	All samples
Fibroblasts	Multiciliated	0	0.0200465	0.0167756	0.0238744	0	-3.9097	-4.08783	-3.73495	All samples
Fibroblasts	MyoFB	2.78e-07	1.11471	1.06952	1.16143	6.03e-07	0.108594	0.067214	0.149656	All samples
Fibroblasts	Neutrophils	9.23e-11	0.689728	0.611692	0.775731	2.3e-10	-0.371459	-0.491526	-0.25395	All samples
Fibroblasts	NK & NKT	2.65e-15	0.803913	0.760158	0.849754	7.55e-15	-0.218265	-0.274229	-0.162809	All samples
Fibroblasts	pDC	8.21e-05	0.664156	0.532817	0.820657	0.000156	-0.409239	-0.629578	-0.19765	All samples
Fibroblasts	Pericytes	0	1.50353	1.47778	1.52966	0	0.407816	0.390541	0.425046	All samples
Fibroblasts	Plasma	0.0100555	0.666614	0.477179	0.912709	0.0156353	-0.405544	-0.739863	-0.0913378	All samples
Fibroblasts	PNEC	5.52e-56	0.474412	0.427335	0.525559	2.93e-55	-0.745679	-0.850188	-0.643293	All samples
Fibroblasts	Proliferating basal	1.8e-92	0.0118873	0.00244791	0.0348154	1.29e-91	-4.43229	-6.01252	-3.3577	All samples
Fibroblasts	Proliferating endothelial	2.98e-136	1.67545	1.61068	1.74266	2.75e-135	0.516084	0.476654	0.555412	All samples
Fibroblasts	Proliferating Immature alveolar	2.22e-284	0.197758	0.175891	0.221636	3.35e-283	-1.62071	-1.73789	-1.50672	All samples
Fibroblasts	Proliferating lymphoid	0.011755	0.775191	0.630133	0.946678	0.0181369	-0.254645	-0.461825	-0.0547965	All samples
Fibroblasts	Proliferating Meg-Ery	4.17e-27	0.583119	0.523958	0.64758	1.51e-26	-0.539365	-0.646343	-0.434514	All samples
Fibroblasts	Proliferating monocytes	0.000123	0.800724	0.711389	0.899141	0.00023	-0.222239	-0.340536	-0.106316	All samples
Fibroblasts	Secretory	7.44e-196	0.0516707	0.0354951	0.0727329	8.95e-195	-2.96286	-3.33836	-2.62096	All samples
Fibroblasts	Goblet	2.27e-159	0.0136169	0.00497721	0.0296703	2.38e-158	-4.29644	-5.30289	-3.51761	All samples
Fibroblasts	SMC	7.6e-08	1.04274	1.02696	1.05876	1.71e-07	0.0418544	0.0266037	0.0570944	All samples
Fibroblasts	SPP1+ macrophages	3.37e-12	1.19276	1.13541	1.25267	8.85e-12	0.17627	0.126997	0.225277	All samples
Fibroblasts	T	0.029624	1.05047	1.00461	1.09807	0.0440505	0.0492371	0.00460198	0.093554	All samples
Fibroblasts	Transitional AT2	0	0.409445	0.400749	0.418353	0	-0.892953	-0.91442	-0.871429	All samples
Fibroblasts	Treg	9.5e-09	0.789878	0.726286	0.858062	2.22e-08	-0.235877	-0.319811	-0.153079	All samples
Fibroblasts	Venous	6.43e-21	0.815906	0.780954	0.852171	2.12e-20	-0.203457	-0.247238	-0.159968	All samples
Fibroblasts	Proliferating airway	1	0	0	Inf	1	-Inf	-Inf	Inf	All samples
cDC	Activated fibroblasts	4.2e-06	0.477876	0.326426	0.675621	8.57e-06	-0.738403	-1.11955	-0.392123	All samples
cDC	Adventitial fibroblasts	0.0198773	1.33871	1.03733	1.70125	0.0300886	0.291708	0.0366499	0.531362	All samples
cDC	AKR1C1+ & AKR1C2+	7.1e-12	1.42365	1.29035	1.56732	1.84e-11	0.353225	0.254917	0.449367	All samples
cDC	Alveolar macrophages	0.00952018	1.30252	1.06205	1.58183	0.0148753	0.264301	0.0602019	0.458585	All samples
cDC	Arterial	1.52e-40	0.463626	0.406271	0.526933	6.65e-40	-0.768676	-0.900735	-0.640682	All samples
cDC	AT1	8.28e-137	0.0887268	0.0636029	0.120444	7.7e-136	-2.42219	-2.7551	-2.11657	All samples
cDC	AT2	3.34e-74	0.18456	0.141662	0.236412	2.09e-73	-1.68978	-1.95431	-1.44218	All samples
cDC	B	0.62263	0.900064	0.622166	1.26049	0.765137	-0.10529	-0.474548	0.231497	All samples
cDC	Basal	1.2e-08	0.227272	0.10385	0.431987	2.8e-08	-1.48161	-2.2648	-0.839359	All samples
cDC	Capillaries	1.39e-289	2.81236	2.67327	2.95775	2.14e-288	1.03402	0.983301	1.08443	All samples
cDC	cDC	0	13.277	12.3688	14.2295	0	2.58603	2.51518	2.65531	All samples
cDC	Fibroblasts	0.0457718	1.0488	1.00059	1.09903	0.0665771	0.0476502	0.000591	0.0944279	All samples
cDC	Immature AT2	9.71e-175	0.0275641	0.0146809	0.047166	1.1e-173	-3.59124	-4.22121	-3.05408	All samples
cDC	Lymphatic endothelial	0.486674	1.06659	0.874956	1.28831	0.608818	0.0644712	-0.133581	0.253334	All samples
cDC	Mast	0.000857	0.614319	0.443945	0.828866	0.00148968	-0.487241	-0.812054	-0.187696	All samples
cDC	Meg-Ery	0.00132717	0.294586	0.0955247	0.688793	0.00228084	-1.22218	-2.34837	-0.372814	All samples
cDC	Monocytes	0.766857	1.01525	0.911627	1.12772	0.916334	0.0151367	-0.0925242	0.120195	All samples
cDC	Multiciliated	1.02e-84	0.0185685	0.00504801	0.0475353	6.9e-84	-3.98629	-5.28876	-3.04628	All samples
cDC	MyoFB	7.41e-08	1.55976	1.33228	1.81562	1.67e-07	0.444531	0.286894	0.596426	All samples
cDC	Neutrophils	0.0251704	0.485303	0.221544	0.923289	0.0376028	-0.722982	-1.50713	-0.0798134	All samples
cDC	NK & NKT	0.160741	0.828952	0.634495	1.06469	0.219817	-0.187593	-0.454926	0.0626834	All samples
cDC	pDC	0.00995252	2.23808	1.1854	3.85385	0.0154903	0.805617	0.170079	1.34907	All samples
cDC	Pericytes	0.591539	0.975668	0.894584	1.06241	0.730295	-0.024633	-0.111396	0.060539	All samples
cDC	Plasma	0.0188718	2.66233	1.06164	5.55149	0.0286207	0.979201	0.0598151	1.71407	All samples
cDC	PNEC	0.0005	0.43266	0.236198	0.727141	0.00089	-0.837802	-1.44308	-0.318635	All samples
cDC	Proliferating basal	0.0562739	0.354425	0.0729526	1.03895	0.0810425	-1.03726	-2.61795	0.0382069	All samples
cDC	Proliferating endothelial	0.0768233	0.817969	0.649467	1.01721	0.109748	-0.200931	-0.431603	0.0170632	All samples
cDC	Proliferating Immature alveolar	1.3e-22	0.0180898	0.000463	0.100838	4.43e-22	-4.01241	-7.67856	-2.29424	All samples
cDC	Proliferating lymphoid	0.20806	1.52951	0.69636	2.92108	0.276033	0.424947	-0.361888	1.07195	All samples
cDC	Proliferating Meg-Ery	0.490464	0.840136	0.525511	1.27496	0.612602	-0.174192	-0.643384	0.242912	All samples
cDC	Proliferating monocytes	0.464242	1.1712	0.713577	1.81458	0.582578	0.158033	-0.337465	0.595852	All samples
cDC	Secretory	2.35e-08	0.0461524	0.00117203	0.257423	5.4e-08	-3.07581	-6.74902	-1.35704	All samples
cDC	Goblet	1.03e-05	0.0674675	0.00171093	0.376477	2.05e-05	-2.69611	-6.37072	-0.976899	All samples
cDC	SMC	1.15e-12	0.766222	0.709249	0.826726	3.09e-12	-0.266283	-0.343548	-0.190282	All samples
cDC	SPP1+ macrophages	1.85e-91	4.28584	3.80523	4.81263	1.31e-90	1.45532	1.33638	1.57124	All samples
cDC	T	8.85e-22	2.1358	1.84976	2.45445	2.95e-21	0.758839	0.615056	0.897904	All samples
cDC	Transitional AT2	1.73e-166	0.213002	0.183405	0.246041	1.88e-165	-1.54645	-1.69606	-1.40226	All samples
cDC	Treg	0.436699	1.12456	0.794146	1.54728	0.552784	0.117388	-0.230488	0.436498	All samples
cDC	Venous	0.000762	0.700767	0.558892	0.868032	0.00133104	-0.35558	-0.581798	-0.141527	All samples
cDC	Proliferating airway	1	0	0	Inf	1	-Inf	-Inf	Inf	All samples
Capillaries	Activated fibroblasts	6.24e-182	0.108537	0.0849727	0.136637	7.29e-181	-2.22067	-2.46542	-1.99043	All samples
Capillaries	Adventitial fibroblasts	1.22e-73	0.293584	0.247853	0.345462	7.52e-73	-1.22559	-1.39492	-1.06287	All samples
Capillaries	AKR1C1+ & AKR1C2+	0	0.314388	0.294906	0.334851	0	-1.15713	-1.2211	-1.09407	All samples
Capillaries	Alveolar macrophages	4.91e-102	0.325966	0.287029	0.368816	3.83e-101	-1.12096	-1.24817	-0.997457	All samples
Capillaries	Arterial	3.06e-20	0.861569	0.834049	0.889846	9.92e-20	-0.149001	-0.181463	-0.116707	All samples
Capillaries	AT1	5.59424e-312	0.463969	0.443445	0.485196	8.86216e-311	-0.767938	-0.81318	-0.723202	All samples
Capillaries	AT2	1.21e-166	0.538296	0.512561	0.565011	1.32e-165	-0.619347	-0.668335	-0.570911	All samples
Capillaries	B	6.19e-06	1.26364	1.14236	1.39492	1.25e-05	0.233997	0.133094	0.332836	All samples
Capillaries	Basal	8.54e-116	0.0882166	0.0613822	0.122876	7.27e-115	-2.42796	-2.79063	-2.09658	All samples
Capillaries	Capillaries	0	2.69498	2.64567	2.74516	0	0.99139	0.972924	1.00984	All samples
Capillaries	cDC	2.48e-151	2.17099	2.0574	2.28963	2.55e-150	0.775184	0.721441	0.828392	All samples
Capillaries	Fibroblasts	2.01e-113	1.19695	1.1786	1.21546	1.69e-112	0.17978	0.164325	0.195124	All samples
Capillaries	Immature AT2	0	0.112014	0.102567	0.122073	0	-2.18913	-2.27724	-2.10314	All samples
Capillaries	Lymphatic endothelial	5.22e-101	0.393417	0.355247	0.434642	4.01e-100	-0.932885	-1.03494	-0.833232	All samples
Capillaries	Mast	3.79e-13	0.721641	0.656806	0.791425	1.03e-12	-0.326228	-0.420367	-0.233921	All samples
Capillaries	Meg-Ery	0.0820578	0.857076	0.71535	1.01975	0.116188	-0.154229	-0.334983	0.0195565	All samples
Capillaries	Monocytes	0	2.08464	2.02754	2.14287	0	0.734594	0.706825	0.762145	All samples
Capillaries	Multiciliated	0	0.211938	0.192604	0.232721	0	-1.55146	-1.64712	-1.45791	All samples
Capillaries	MyoFB	7.32e-102	0.410104	0.3725	0.450557	5.68e-101	-0.891345	-0.987518	-0.79727	All samples
Capillaries	Neutrophils	3.13e-05	1.35366	1.17524	1.55307	6.07e-05	0.302811	0.161468	0.440231	All samples
Capillaries	NK & NKT	1.39e-05	1.17784	1.09427	1.26636	2.77e-05	0.163679	0.0900881	0.236144	All samples
Capillaries	pDC	0.833456	0.959624	0.711349	1.27034	0.98561	-0.0412134	-0.340593	0.239288	All samples
Capillaries	Pericytes	5.01e-100	1.3331	1.29911	1.36782	3.82e-99	0.287507	0.26168	0.313217	All samples
Capillaries	Plasma	0.0368537	0.580916	0.321286	0.972984	0.0542684	-0.543149	-1.13542	-0.0273875	All samples
Capillaries	PNEC	2.55e-29	0.420981	0.351428	0.50059	9.4e-29	-0.865168	-1.04575	-0.691967	All samples
Capillaries	Proliferating airway	0.0900713	0.197411	0.004923	1.14136	0.126861	-1.62247	-5.31384	0.132224	All samples
Capillaries	Proliferating basal	3.11e-34	0.011714	0.000302	0.065401	1.23e-33	-4.44698	-8.10674	-2.72722	All samples
Capillaries	Proliferating endothelial	1.61e-43	1.52382	1.43889	1.61275	7.28e-43	0.421218	0.363875	0.477941	All samples
Capillaries	Proliferating Immature alveolar	2.1e-116	0.180702	0.146645	0.220399	1.8e-115	-1.71091	-1.91974	-1.51232	All samples
Capillaries	Proliferating lymphoid	0.484993	0.894677	0.657408	1.19323	0.607665	-0.111292	-0.41945	0.176667	All samples
Capillaries	Proliferating Meg-Ery	0.841818	1.01256	0.885807	1.15315	0.994763	0.0124777	-0.121256	0.142493	All samples
Capillaries	Proliferating monocytes	1.38e-31	2.17544	1.92525	2.45196	5.25e-31	0.77723	0.655057	0.896889	All samples
Capillaries	Secretory	4.57e-48	0.172049	0.120858	0.237784	2.22e-47	-1.75998	-2.11314	-1.43639	All samples
Capillaries	Goblet	2.52e-55	0.0268621	0.00731126	0.0688685	1.32e-54	-3.61704	-4.91834	-2.67556	All samples
Capillaries	SMC	1.41e-270	0.630979	0.613902	0.648434	2.1e-269	-0.460483	-0.48792	-0.433195	All samples
Capillaries	SPP1+ macrophages	3.8e-30	1.49347	1.39736	1.59491	1.41e-29	0.401102	0.334587	0.466817	All samples
Capillaries	T	0.00602569	1.09624	1.02651	1.16975	0.00957408	0.0918882	0.0261693	0.156787	All samples
Capillaries	Transitional AT2	0.518875	0.991916	0.967902	1.0164	0.647077	-0.0081167	-0.0326249	0.0162684	All samples
Capillaries	Treg	2.7e-09	0.675414	0.586906	0.773939	6.46e-09	-0.392429	-0.532891	-0.256262	All samples
Capillaries	Venous	0.0342429	1.06679	1.00442	1.13218	0.0506364	0.0646564	0.00440691	0.124141	All samples
Basal	Adventitial fibroblasts	0.00155085	0.36885	0.15906	0.727925	0.00265671	-0.997366	-1.83847	-0.317558	All samples
Basal	AKR1C1+ & AKR1C2+	2.38e-23	0.269636	0.189539	0.372393	8.22e-23	-1.31068	-1.66316	-0.987805	All samples
Basal	Alveolar macrophages	2.32e-12	0.0583025	0.00706133	0.210773	6.12e-12	-2.84211	-4.95312	-1.55697	All samples
Basal	Arterial	4.43e-65	0.0977789	0.0612268	0.148314	2.63e-64	-2.32505	-2.79317	-1.90843	All samples
Basal	AT1	1.09e-16	0.450511	0.359428	0.557934	3.19e-16	-0.797372	-1.02324	-0.583515	All samples
Basal	AT2	8.68e-32	0.187866	0.123611	0.273819	3.32e-31	-1.67203	-2.09061	-1.29529	All samples
Basal	B	3.62e-06	0.0622664	0.00157968	0.347293	7.43e-06	-2.77633	-6.45053	-1.05759	All samples
Basal	Basal	0	261.532	241.251	286.753	0	5.56656	5.48584	5.65862	All samples
Basal	Capillaries	3.06e-100	0.110195	0.0789596	0.149787	2.34e-99	-2.2055	-2.53882	-1.89854	All samples
Basal	cDC	1.18e-12	0.0797653	0.0164345	0.233338	3.17e-12	-2.52867	-4.10837	-1.45527	All samples
Basal	Fibroblasts	0	0.0454731	0.0344415	0.0588934	0	-3.09063	-3.36849	-2.83203	All samples
Basal	Immature AT2	2.24e-15	0.474723	0.38171	0.583877	6.39e-15	-0.745024	-0.963095	-0.538064	All samples
Basal	Mast	6.57e-06	0.269863	0.116375	0.532511	1.32e-05	-1.30984	-2.15093	-0.630152	All samples
Basal	Monocytes	1.12e-16	0.402864	0.308907	0.516707	3.27e-16	-0.909157	-1.17471	-0.660279	All samples
Basal	Multiciliated	0	15.0688	14.0053	16.2151	0	2.71263	2.63943	2.78594	All samples
Basal	MyoFB	3.79e-12	0.167607	0.0723144	0.33064	9.93e-12	-1.78613	-2.62673	-1.10672	All samples
Basal	Neutrophils	0.0297527	0.255422	0.0309089	0.924331	0.0442009	-1.36484	-3.47671	-0.0786853	All samples
Basal	NK & NKT	3.52e-07	0.220061	0.0883948	0.454014	7.59e-07	-1.51385	-2.42594	-0.789628	All samples
Basal	Pericytes	6.35e-60	0.164915	0.119145	0.222583	3.55e-59	-1.80233	-2.12742	-1.50246	All samples
Basal	PNEC	0.0285424	1.62577	1.01651	2.46864	0.0425213	0.485981	0.0163785	0.903667	All samples
Basal	Proliferating airway	0.019723	9.60251	1.13688	36.2089	0.0298834	2.26202	0.128288	3.5893	All samples
Basal	Proliferating basal	0	116.708	100.989	134.65	0	4.75967	4.61501	4.90268	All samples
Basal	Proliferating endothelial	2.49e-17	0.0233549	0.000596	0.130217	7.46e-17	-3.75695	-7.42586	-2.03855	All samples
Basal	Proliferating Immature alveolar	0.00437937	0.431591	0.206676	0.795027	0.00712093	-0.840277	-1.5766	-0.229379	All samples
Basal	Proliferating lymphoid	0.528872	0.399247	0.0100947	2.23263	0.659031	-0.918176	-4.59575	0.803181	All samples
Basal	Proliferating Meg-Ery	0.000387	0.0899898	0.00228085	0.502031	0.000696	-2.40806	-6.08321	-0.689093	All samples
Basal	Secretory	9.08e-06	2.78451	1.79642	4.12622	1.82e-05	1.02407	0.585798	1.41736	All samples
Basal	Goblet	4.31e-120	22.808	18.8529	27.3625	3.77e-119	3.12711	2.93667	3.30917	All samples
Basal	SMC	4.03e-49	0.350523	0.295209	0.413407	1.98e-48	-1.04833	-1.22007	-0.883323	All samples
Basal	SPP1+ macrophages	4.17e-06	0.28027	0.127999	0.53278	8.51e-06	-1.272	-2.05573	-0.629647	All samples
Basal	T	3.19e-07	0.307853	0.163714	0.527228	6.91e-07	-1.17813	-1.80963	-0.640123	All samples
Basal	Transitional AT2	6.52e-31	0.440475	0.373825	0.515877	2.45e-30	-0.819901	-0.983967	-0.661888	All samples
Basal	Treg	0.0107057	0.347955	0.112862	0.813329	0.016598	-1.05568	-2.18159	-0.20662	All samples
Basal	Venous	2.25e-14	0.135461	0.0544342	0.279454	6.3e-14	-1.99907	-2.91076	-1.27492	All samples
Basal	Activated fibroblasts	1	0	0	Inf	1	-Inf	-Inf	Inf	All samples
Basal	Lymphatic endothelial	1	0	0	Inf	1	-Inf	-Inf	Inf	All samples
Basal	Meg-Ery	1	0	0	Inf	1	-Inf	-Inf	Inf	All samples
Basal	pDC	1	0	0	Inf	1	-Inf	-Inf	Inf	All samples
Basal	Plasma	1	0	0	Inf	1	-Inf	-Inf	Inf	All samples
Basal	Proliferating monocytes	1	0	0	Inf	1	-Inf	-Inf	Inf	All samples
B	Activated fibroblasts	0.0326463	0.606871	0.359129	0.960907	0.048365	-0.499439	-1.02407	-0.0398777	All samples
B	Adventitial fibroblasts	5.22e-09	0.0437048	0.00111022	0.24375	1.23e-08	-3.1303	-6.8032	-1.41161	All samples
B	AKR1C1+ & AKR1C2+	1.6e-10	0.503278	0.39293	0.635396	3.96e-10	-0.686612	-0.934123	-0.453507	All samples
B	Alveolar macrophages	2.8e-06	0.305779	0.152485	0.547914	5.79e-06	-1.18489	-1.88069	-0.601636	All samples
B	Arterial	0.31873	1.06919	0.93418	1.21894	0.411264	0.0669057	-0.0680864	0.197978	All samples
B	AT1	6.5e-13	0.52495	0.428234	0.637311	1.75e-12	-0.644452	-0.848085	-0.450497	All samples
B	AT2	3.82e-10	0.522887	0.41236	0.65428	9.41e-10	-0.648389	-0.885859	-0.424219	All samples
B	B	0	26.5912	23.7316	29.7125	0	3.28058	3.16681	3.39157	All samples
B	Basal	8.49e-07	0.0569239	0.00144456	0.317489	1.79e-06	-2.86604	-6.53995	-1.14731	All samples
B	Capillaries	2.63e-06	1.27416	1.15241	1.40599	5.45e-06	0.242285	0.141857	0.340739	All samples
B	cDC	0.809173	0.945822	0.66461	1.30678	0.96187	-0.0557011	-0.408556	0.267563	All samples
B	Fibroblasts	4.01e-05	0.858362	0.796638	0.924139	7.7e-05	-0.152729	-0.227355	-0.0788929	All samples
B	Immature AT2	1.39e-73	0.0431594	0.0197476	0.0820006	8.57e-73	-3.14286	-3.92472	-2.50103	All samples
B	Lymphatic endothelial	0.0531653	0.715909	0.491909	1.00754	0.0768424	-0.334201	-0.709461	0.00751509	All samples
B	Mast	0.174096	0.741442	0.469223	1.11481	0.236263	-0.299158	-0.756677	0.108681	All samples
B	Meg-Ery	0.0146465	2.01262	1.12334	3.33089	0.0223825	0.699436	0.116305	1.20324	All samples
B	Monocytes	1.99e-44	2.37998	2.1297	2.65315	9.19e-44	0.86709	0.755982	0.975746	All samples
B	Multiciliated	2.14e-39	0.0104869	0.000271	0.0584645	9.22e-39	-4.55763	-8.21413	-2.83934	All samples
B	MyoFB	5.31e-13	0.159322	0.0687212	0.3143	1.43e-12	-1.83683	-2.6777	-1.15741	All samples
B	Neutrophils	0.214494	1.46675	0.756168	2.57001	0.283863	0.38305	-0.279491	0.94391	All samples
B	NK & NKT	3.26e-23	3.21554	2.61815	3.91145	1.12e-22	1.168	0.962467	1.36391	All samples
B	pDC	0.000372	3.87772	1.85016	7.17906	0.000671	1.35525	0.615274	1.97117	All samples
B	Pericytes	0.00764211	0.831536	0.722053	0.953431	0.0120705	-0.184481	-0.325656	-0.0476879	All samples
B	Plasma	0.00722711	4.27257	1.37735	10.0783	0.0114489	1.45221	0.320165	2.31038	All samples
B	PNEC	0.109265	0.558021	0.240587	1.10162	0.152418	-0.583359	-1.42468	0.0967804	All samples
B	Proliferating endothelial	0.450187	0.876531	0.622058	1.20101	0.568507	-0.131783	-0.474721	0.183163	All samples
B	Proliferating Immature alveolar	1.7e-08	0.0817944	0.00989624	0.295765	3.92e-08	-2.50355	-4.6156	-1.21819	All samples
B	Proliferating lymphoid	0.00555784	3.0707	1.31982	6.08892	0.0088748	1.12191	0.277499	1.80647	All samples
B	Proliferating Meg-Ery	1.04e-17	4.48451	3.32644	5.92328	3.16e-17	1.50063	1.2019	1.77889	All samples
B	Proliferating monocytes	0.000342	2.51898	1.51196	3.9487	0.00062	0.923855	0.413407	1.37339	All samples
B	Secretory	0.0083105	0.208725	0.0252553	0.755199	0.0131003	-1.56674	-3.67872	-0.280774	All samples
B	SMC	0.0289946	0.887922	0.795763	0.988374	0.0431547	-0.118872	-0.228454	-0.0116942	All samples
B	SPP1+ macrophages	1.5e-08	2.14768	1.67249	2.71774	3.47e-08	0.76439	0.514315	0.9998	All samples
B	T	4.15e-47	3.97786	3.38497	4.64768	1.99e-46	1.38074	1.21934	1.53637	All samples
B	Transitional AT2	3.18e-23	0.518886	0.447537	0.598677	1.1e-22	-0.65607	-0.803997	-0.513033	All samples
B	Treg	0.298365	1.26536	0.76027	1.98103	0.386546	0.235356	-0.274081	0.683618	All samples
B	Venous	6.68e-23	2.66392	2.23149	3.15779	2.29e-22	0.979798	0.802669	1.14987	All samples
B	Proliferating airway	1	0	0	Inf	1	-Inf	-Inf	Inf	All samples
B	Proliferating basal	1	0	0	Inf	1	-Inf	-Inf	Inf	All samples
B	Goblet	1	0	0	Inf	1	-Inf	-Inf	Inf	All samples
AT2	Activated fibroblasts	3.16e-70	0.099587	0.0637578	0.148251	1.93e-69	-2.30672	-2.75266	-1.90885	All samples
AT2	Adventitial fibroblasts	1.19e-56	0.0865367	0.0494296	0.140635	6.39e-56	-2.44719	-3.00721	-1.96159	All samples
AT2	AKR1C1+ & AKR1C2+	6.04e-103	0.423403	0.386126	0.463326	4.74e-102	-0.85943	-0.951593	-0.769325	All samples
AT2	Alveolar macrophages	6.65e-38	0.33577	0.271943	0.410185	2.79e-37	-1.09133	-1.30216	-0.891146	All samples
AT2	Arterial	1.03e-57	1.43176	1.37237	1.49315	5.64e-57	0.358906	0.316542	0.400891	All samples
AT2	AT1	1.37e-226	2.01287	1.93482	2.09337	1.79e-225	0.699563	0.660013	0.738773	All samples
AT2	AT2	0	19.5569	19.0689	20.0746	0	2.97333	2.94806	2.99946	All samples
AT2	B	8.37e-08	0.565465	0.444575	0.709469	1.88e-07	-0.570107	-0.810636	-0.343239	All samples
AT2	Basal	4.99e-31	0.190793	0.125586	0.278062	1.88e-30	-1.65657	-2.07476	-1.27991	All samples
AT2	Capillaries	3.54e-63	0.691999	0.661041	0.724069	2.05e-62	-0.36817	-0.41394	-0.322868	All samples
AT2	cDC	1.02e-63	0.210489	0.162973	0.267631	5.95e-63	-1.55832	-1.81417	-1.31815	All samples
AT2	Fibroblasts	0	0.325234	0.313437	0.337394	0	-1.12321	-1.16016	-1.0865	All samples
AT2	Immature AT2	0	0.15894	0.140299	0.179382	0	-1.83923	-1.96398	-1.71824	All samples
AT2	Lymphatic endothelial	4.38e-90	0.154593	0.117317	0.200075	3.08e-89	-1.86696	-2.14287	-1.60906	All samples
AT2	Mast	0.0902303	0.88848	0.772772	1.01689	0.126973	-0.118243	-0.257771	0.0167508	All samples
AT2	Meg-Ery	0.947361	0.979068	0.740567	1.27125	1	-0.0211542	-0.30034	0.240001	All samples
AT2	Monocytes	8.93e-83	0.504592	0.46626	0.545346	5.9e-82	-0.684005	-0.763012	-0.606334	All samples
AT2	Multiciliated	6.68e-138	0.234414	0.201162	0.271654	6.25e-137	-1.45067	-1.60365	-1.30323	All samples
AT2	MyoFB	0.000109	0.805783	0.718358	0.901135	0.000203	-0.21594	-0.330787	-0.1041	All samples
AT2	Neutrophils	3.65e-06	0.470719	0.319007	0.670222	7.47e-06	-0.753494	-1.14254	-0.400146	All samples
AT2	NK & NKT	0.00203997	1.19944	1.0674	1.34364	0.00343935	0.181852	0.0652213	0.295385	All samples
AT2	pDC	0.00960246	1.62942	1.11246	2.31053	0.0149892	0.488225	0.106577	0.837475	All samples
AT2	Pericytes	2.82e-54	0.668956	0.633465	0.706032	1.44e-53	-0.402037	-0.45655	-0.348095	All samples
AT2	Plasma	1	0.960168	0.435049	1.84586	1	-0.0406469	-0.832297	0.612943	All samples
AT2	PNEC	1.38e-09	0.479048	0.360113	0.625018	3.33e-09	-0.735954	-1.02134	-0.469975	All samples
AT2	Proliferating airway	0.263706	1.71771	0.344545	5.2667	0.345278	0.540993	-1.06553	1.6614	All samples
AT2	Proliferating endothelial	3.68e-36	0.406481	0.342773	0.478702	1.49e-35	-0.900218	-1.07069	-0.736677	All samples
AT2	Proliferating Immature alveolar	2.65e-103	3.06536	2.80234	3.34786	2.09e-102	1.12017	1.03046	1.20832	All samples
AT2	Proliferating lymphoid	0.0255218	0.522501	0.259637	0.940628	0.0380922	-0.649129	-1.34847	-0.0612079	All samples
AT2	Proliferating Meg-Ery	0.152155	0.84545	0.666311	1.05868	0.208431	-0.167887	-0.405999	0.057024	All samples
AT2	Proliferating monocytes	2.53e-13	0.211217	0.112284	0.362049	6.91e-13	-1.55487	-2.18672	-1.01598	All samples
AT2	Secretory	1.16e-07	0.443537	0.30644	0.621495	2.56e-07	-0.812975	-1.18273	-0.475628	All samples
AT2	Goblet	1.91e-21	0.018815	0.000481	0.10496	6.33e-21	-3.9731	-7.64005	-2.25418	All samples
AT2	SMC	2.08e-98	0.642574	0.614739	0.671385	1.57e-97	-0.442274	-0.486558	-0.398413	All samples
AT2	SPP1+ macrophages	1.38e-44	0.27225	0.213533	0.342222	6.38e-44	-1.30103	-1.54397	-1.07229	All samples
AT2	T	4.72e-20	0.545611	0.470636	0.629299	1.51e-19	-0.605849	-0.75367	-0.463148	All samples
AT2	Transitional AT2	8.92e-07	1.09934	1.05872	1.14128	1.87e-06	0.0947108	0.0570638	0.132151	All samples
AT2	Treg	0.428314	1.07088	0.890063	1.27841	0.542599	0.0684818	-0.116463	0.245617	All samples
AT2	Venous	2.05e-37	0.443156	0.382181	0.511218	8.46e-37	-0.813834	-0.961861	-0.67096	All samples
AT2	Proliferating basal	1	0	0	Inf	1	-Inf	-Inf	Inf	All samples
AT1	Activated fibroblasts	4.37e-105	0.0598637	0.0360063	0.0935395	3.48e-104	-2.81568	-3.32406	-2.36937	All samples
AT1	Adventitial fibroblasts	1.61e-60	0.144311	0.100434	0.201001	9.06e-60	-1.93579	-2.29826	-1.60444	All samples
AT1	AKR1C1+ & AKR1C2+	1.82e-124	0.440324	0.406924	0.475769	1.61e-123	-0.820245	-0.899129	-0.742822	All samples
AT1	Alveolar macrophages	4.15e-41	0.3835	0.323156	0.451952	1.82e-40	-0.958416	-1.12962	-0.794179	All samples
AT1	Arterial	2.26529e-314	1.98841	1.92378	2.05475	3.66107e-313	0.687336	0.654294	0.720154	All samples
AT1	AT1	0	11.0761	10.8255	11.3305	0	2.40479	2.38191	2.4275	All samples
AT1	AT2	6.86666e-315	2.24377	2.15981	2.33042	1.13265e-313	0.808157	0.77002	0.846049	All samples
AT1	B	0.00124854	0.756223	0.631013	0.899437	0.00215266	-0.279419	-0.460429	-0.105986	All samples
AT1	Basal	7.71e-15	0.473762	0.378677	0.585767	2.19e-14	-0.747051	-0.971072	-0.534833	All samples
AT1	Capillaries	1.75e-95	0.66814	0.641523	0.695679	1.28e-94	-0.403257	-0.443911	-0.362867	All samples
AT1	cDC	6.18e-110	0.126252	0.0945062	0.165332	5.05e-109	-2.06948	-2.35909	-1.7998	All samples
AT1	Fibroblasts	0	0.223505	0.215243	0.232016	0	-1.49832	-1.53599	-1.46095	All samples
AT1	Immature AT2	1.33e-08	0.872261	0.830943	0.91517	3.09e-08	-0.136667	-0.185194	-0.0886456	All samples
AT1	Lymphatic endothelial	4.19e-152	0.0788413	0.0560337	0.107859	4.33e-151	-2.54032	-2.8818	-2.22693	All samples
AT1	Mast	1.31e-05	0.760627	0.666909	0.864082	2.61e-05	-0.273612	-0.405102	-0.146088	All samples
AT1	Meg-Ery	5.51e-34	2.79748	2.40673	3.23707	2.18e-33	1.02872	0.878269	1.17467	All samples
AT1	Monocytes	9.8e-38	0.694367	0.654192	0.73644	4.1e-37	-0.364755	-0.424354	-0.305928	All samples
AT1	Multiciliated	3.78e-160	2.06862	1.97032	2.17077	3.98e-159	0.726882	0.678198	0.775082	All samples
AT1	MyoFB	4.11e-76	0.302704	0.257296	0.353874	2.62e-75	-1.195	-1.35753	-1.03881	All samples
AT1	Neutrophils	0.00267149	0.67774	0.512819	0.879635	0.00444323	-0.388992	-0.667832	-0.128248	All samples
AT1	NK & NKT	0.000537	1.19886	1.08217	1.32503	0.000953	0.181371	0.0789687	0.281432	All samples
AT1	pDC	0.376835	0.812371	0.505775	1.2399	0.481194	-0.207798	-0.681662	0.215031	All samples
AT1	Pericytes	2.21e-99	0.610461	0.580824	0.641241	1.68e-98	-0.493541	-0.543307	-0.44435	All samples
AT1	Plasma	0.0781162	0.481954	0.175568	1.06054	0.110901	-0.729906	-1.73973	0.0587794	All samples
AT1	PNEC	1.71e-05	1.38613	1.1964	1.59831	3.38e-05	0.326514	0.179313	0.468945	All samples
AT1	Proliferating airway	0.731608	0.421112	0.0104971	2.43466	0.878808	-0.864857	-4.55666	0.889808	All samples
AT1	Proliferating basal	1.75e-12	0.100256	0.0272707	0.257454	4.64e-12	-2.30003	-3.60194	-1.35691	All samples
AT1	Proliferating endothelial	5.8e-31	0.505787	0.442709	0.575425	2.18e-30	-0.681639	-0.814843	-0.552646	All samples
AT1	Proliferating Immature alveolar	2.18e-07	0.683327	0.583976	0.795039	4.75e-07	-0.380781	-0.537896	-0.229364	All samples
AT1	Proliferating lymphoid	0.0775298	0.656245	0.386651	1.04484	0.110368	-0.421222	-0.950233	0.0438675	All samples
AT1	Proliferating Meg-Ery	0.544364	1.05462	0.875209	1.26082	0.674135	0.0531789	-0.133292	0.231762	All samples
AT1	Proliferating monocytes	1.85e-12	0.310579	0.200508	0.459864	4.89e-12	-1.16932	-1.6069	-0.776825	All samples
AT1	Secretory	1.59e-229	6.7252	6.10539	7.39955	2.12e-228	1.90586	1.80917	2.00142	All samples
AT1	Goblet	1.15e-11	0.289136	0.176159	0.447932	2.96e-11	-1.24086	-1.73637	-0.803114	All samples
AT1	SMC	8.77e-57	0.755014	0.728122	0.782702	4.71e-56	-0.281019	-0.317287	-0.245003	All samples
AT1	SPP1+ macrophages	4.84e-74	0.198336	0.154755	0.250481	3.01e-73	-1.61779	-1.86591	-1.38437	All samples
AT1	T	3.02e-37	0.460171	0.399997	0.526986	1.24e-36	-0.776157	-0.916299	-0.640581	All samples
AT1	Transitional AT2	6.97e-36	0.793643	0.764322	0.823839	2.8e-35	-0.231121	-0.268766	-0.19378	All samples
AT1	Treg	0.0364044	1.17603	1.00735	1.36562	0.0536838	0.162146	0.00732139	0.311606	All samples
AT1	Venous	3.96e-20	0.629421	0.564593	0.699785	1.28e-19	-0.462954	-0.57165	-0.356982	All samples
Arterial	Activated fibroblasts	1.45e-110	0.10981	0.0797535	0.147594	1.19e-109	-2.20901	-2.52882	-1.91329	All samples
Arterial	Adventitial fibroblasts	1.08e-43	0.30597	0.246545	0.375539	4.87e-43	-1.18427	-1.40021	-0.979394	All samples
Arterial	AKR1C1+ & AKR1C2+	4.92e-151	0.446969	0.416837	0.478727	4.99e-150	-0.805266	-0.875061	-0.736626	All samples
Arterial	Alveolar macrophages	6.75e-91	0.222292	0.181949	0.268978	4.76e-90	-1.50376	-1.70403	-1.31313	All samples
Arterial	Arterial	0	4.72283	4.61354	4.8347	0	1.55241	1.529	1.57582	All samples
Arterial	AT1	1.5e-160	1.63856	1.5838	1.69488	1.59e-159	0.493817	0.45983	0.527611	All samples
Arterial	AT2	1.12e-17	1.21435	1.16236	1.26819	3.39e-17	0.194212	0.150449	0.237594	All samples
Arterial	B	0.0942281	1.11873	0.978312	1.27424	0.132482	0.112196	-0.0219265	0.242352	All samples
Arterial	Basal	2.17e-77	0.0634439	0.0354748	0.104737	1.4e-76	-2.7576	-3.33893	-2.25631	All samples
Arterial	Capillaries	0.000231	0.942817	0.913433	0.972991	0.000426	-0.058883	-0.0905457	-0.0273806	All samples
Arterial	cDC	9.91e-40	0.468909	0.411186	0.532588	4.29e-39	-0.757346	-0.88871	-0.630007	All samples
Arterial	Fibroblasts	5.61e-194	0.72539	0.709665	0.741361	6.7e-193	-0.321045	-0.342962	-0.299268	All samples
Arterial	Immature AT2	0	0.149793	0.135643	0.165011	0	-1.8985	-1.99773	-1.80174	All samples
Arterial	Lymphatic endothelial	1.81e-69	0.367318	0.320516	0.419127	1.1e-68	-1.00153	-1.13782	-0.869581	All samples
Arterial	Mast	1.05e-09	0.704342	0.623623	0.792789	2.53e-09	-0.350491	-0.472209	-0.232199	All samples
Arterial	Meg-Ery	2.22e-62	3.36919	2.96703	3.81518	1.28e-61	1.21467	1.08756	1.33899	All samples
Arterial	Monocytes	9.77e-24	0.780859	0.742369	0.820945	3.39e-23	-0.24736	-0.297909	-0.197299	All samples
Arterial	Multiciliated	0	0.0929566	0.07698	0.111314	0	-2.37562	-2.56421	-2.1954	All samples
Arterial	MyoFB	2.59e-18	0.669414	0.606981	0.736705	8e-18	-0.401353	-0.499258	-0.305567	All samples
Arterial	Neutrophils	0.727583	0.960725	0.779727	1.17228	0.876813	-0.0400676	-0.248811	0.15895	All samples
Arterial	NK & NKT	3.64e-11	1.35079	1.23815	1.47132	9.27e-11	0.30069	0.213621	0.386158	All samples
Arterial	pDC	1	0.977635	0.667519	1.38624	1	-0.0226192	-0.404187	0.326592	All samples
Arterial	Pericytes	0	2.39977	2.33712	2.46378	0	0.875374	0.848918	0.901695	All samples
Arterial	Plasma	1	0.978767	0.541277	1.63936	1	-0.0214612	-0.613825	0.494303	All samples
Arterial	PNEC	0.0102246	0.810075	0.683756	0.953547	0.0158828	-0.210628	-0.380153	-0.0475662	All samples
Arterial	Proliferating endothelial	2.54e-08	1.25124	1.1576	1.35072	5.81e-08	0.224136	0.146347	0.300635	All samples
Arterial	Proliferating Immature alveolar	9.92e-52	0.276563	0.222053	0.340511	4.96e-51	-1.28532	-1.50484	-1.07731	All samples
Arterial	Proliferating lymphoid	1	0.970657	0.662793	1.37623	1	-0.0297819	-0.411293	0.319351	All samples
Arterial	Proliferating Meg-Ery	0.0213535	1.19695	1.02301	1.39298	0.0322621	0.179779	0.0227472	0.331446	All samples
Arterial	Proliferating monocytes	1.24e-13	0.345045	0.239634	0.481499	3.41e-13	-1.06408	-1.42864	-0.730852	All samples
Arterial	Secretory	3.08e-05	0.637833	0.503985	0.796987	5.98e-05	-0.449678	-0.685209	-0.226917	All samples
Arterial	SMC	0.112062	1.02361	0.994423	1.05345	0.155913	0.0233387	-0.0055928	0.0520665	All samples
Arterial	SPP1+ macrophages	6.44e-51	0.368243	0.313714	0.429669	3.2e-50	-0.999013	-1.15927	-0.844739	All samples
Arterial	T	0.000365	0.849709	0.774199	0.930836	0.00066	-0.162862	-0.255927	-0.0716726	All samples
Arterial	Transitional AT2	0	0.390091	0.372695	0.408122	0	-0.941375	-0.986994	-0.896188	All samples
Arterial	Treg	0.0392401	1.15625	1.00552	1.3239	0.0574421	0.145179	0.00550317	0.280582	All samples
Arterial	Venous	3.87e-07	0.80834	0.741573	0.879635	8.32e-07	-0.212772	-0.298982	-0.128248	All samples
Arterial	Proliferating airway	1	0	0	Inf	1	-Inf	-Inf	Inf	All samples
Arterial	Proliferating basal	1	0	0	Inf	1	-Inf	-Inf	Inf	All samples
Arterial	Goblet	1	0	0	Inf	1	-Inf	-Inf	Inf	All samples
Alveolar macrophages	Activated fibroblasts	6.39e-06	0.392514	0.232351	0.621226	1.29e-05	-0.935182	-1.45951	-0.476061	All samples
Alveolar macrophages	Adventitial fibroblasts	7.26e-10	0.141714	0.0459851	0.331058	1.77e-09	-1.95394	-3.07944	-1.10546	All samples
Alveolar macrophages	AKR1C1+ & AKR1C2+	2.73e-236	4.32465	4.01302	4.65618	3.7e-235	1.46433	1.38954	1.5382	All samples
Alveolar macrophages	Alveolar macrophages	0	39.6842	37.2619	42.2762	0	3.68095	3.61797	3.74422	All samples
Alveolar macrophages	Arterial	1.34e-07	0.722595	0.634711	0.81956	2.95e-07	-0.324906	-0.454585	-0.198988	All samples
Alveolar macrophages	AT1	0.407027	1.04974	0.934056	1.17616	0.51686	0.0485435	-0.0682193	0.162254	All samples
Alveolar macrophages	AT2	0.208667	1.08512	0.950544	1.23391	0.27661	0.0816938	-0.0507208	0.210189	All samples
Alveolar macrophages	B	0.489197	1.12342	0.7509	1.61712	0.611496	0.116374	-0.286482	0.480646	All samples
Alveolar macrophages	Basal	1.02e-05	0.258647	0.103917	0.533626	2.04e-05	-1.35229	-2.26416	-0.628061	All samples
Alveolar macrophages	Capillaries	0.721685	1.01588	0.929864	1.1081	0.872127	0.015758	-0.0727169	0.102647	All samples
Alveolar macrophages	cDC	7.42e-10	1.90097	1.56251	2.29201	1.8e-09	0.642366	0.446295	0.829429	All samples
Alveolar macrophages	Fibroblasts	3.89e-282	0.247017	0.224601	0.271157	5.82e-281	-1.3983	-1.49343	-1.30506	All samples
Alveolar macrophages	Immature AT2	2.16e-115	0.0372626	0.0192455	0.0651411	1.83e-114	-3.28977	-3.95048	-2.7312	All samples
Alveolar macrophages	Lymphatic endothelial	6.15e-11	0.321564	0.203578	0.48312	1.54e-10	-1.13456	-1.59171	-0.72749	All samples
Alveolar macrophages	Mast	0.381023	0.858665	0.61516	1.16719	0.486154	-0.152376	-0.485872	0.154603	All samples
Alveolar macrophages	Meg-Ery	0.024755	0.344792	0.0937972	0.884551	0.0370168	-1.06481	-2.36662	-0.122675	All samples
Alveolar macrophages	Monocytes	4.47e-32	1.88243	1.70548	2.07338	1.72e-31	0.632565	0.533848	0.729178	All samples
Alveolar macrophages	Multiciliated	8.7e-14	0.440061	0.338356	0.562921	2.4e-13	-0.820843	-1.08366	-0.574616	All samples
Alveolar macrophages	MyoFB	6.13e-06	0.519415	0.370541	0.708468	1.24e-05	-0.655053	-0.992792	-0.34465	All samples
Alveolar macrophages	Neutrophils	0.0872449	1.50906	0.906268	2.36416	0.123206	0.411487	-0.0984206	0.860423	All samples
Alveolar macrophages	NK & NKT	0.0037446	1.43708	1.12397	1.81148	0.00614498	0.362616	0.116866	0.594144	All samples
Alveolar macrophages	pDC	0.451833	0.495798	0.0599213	1.79815	0.569238	-0.701587	-2.81472	0.586759	All samples
Alveolar macrophages	Pericytes	2.9e-37	0.428428	0.36697	0.497396	1.2e-36	-0.847632	-1.00248	-0.698369	All samples
Alveolar macrophages	PNEC	0.000363	0.315937	0.126886	0.651898	0.000656	-1.15221	-2.06447	-0.427867	All samples
Alveolar macrophages	Proliferating endothelial	7.93e-10	0.347025	0.222068	0.517037	1.92e-09	-1.05836	-1.50477	-0.659641	All samples
Alveolar macrophages	Proliferating Immature alveolar	0.00499213	0.559431	0.345826	0.856594	0.00805182	-0.580836	-1.06182	-0.154791	All samples
Alveolar macrophages	Proliferating Meg-Ery	0.811616	0.89275	0.509353	1.45315	0.964058	-0.113449	-0.674614	0.373731	All samples
Alveolar macrophages	Proliferating monocytes	0.768474	0.852551	0.408043	1.57201	0.91758	-0.159522	-0.896384	0.452353	All samples
Alveolar macrophages	Secretory	0.149633	0.610568	0.278754	1.16154	0.205153	-0.493366	-1.27743	0.14975	All samples
Alveolar macrophages	SMC	1.64e-57	0.429895	0.380755	0.483779	8.93e-57	-0.844213	-0.965599	-0.726128	All samples
Alveolar macrophages	SPP1+ macrophages	6.22e-06	1.70155	1.35961	2.10455	1.26e-05	0.531542	0.307201	0.744101	All samples
Alveolar macrophages	T	0.0373218	1.25934	1.00375	1.56096	0.0548346	0.230589	0.00374112	0.4453	All samples
Alveolar macrophages	Transitional AT2	0.0300738	1.09808	1.00847	1.19397	0.0446364	0.0935631	0.00843259	0.177282	All samples
Alveolar macrophages	Treg	0.403025	1.16656	0.767247	1.7014	0.512184	0.154061	-0.264947	0.531451	All samples
Alveolar macrophages	Venous	1.38e-05	0.552553	0.403945	0.738268	2.74e-05	-0.593206	-0.906476	-0.303449	All samples
Alveolar macrophages	Plasma	1	0	0	Inf	1	-Inf	-Inf	Inf	All samples
Alveolar macrophages	Proliferating airway	1	0	0	Inf	1	-Inf	-Inf	Inf	All samples
Alveolar macrophages	Proliferating basal	1	0	0	Inf	1	-Inf	-Inf	Inf	All samples
Alveolar macrophages	Proliferating lymphoid	1	0	0	Inf	1	-Inf	-Inf	Inf	All samples
Alveolar macrophages	Goblet	1	0	0	Inf	1	-Inf	-Inf	Inf	All samples
AKR1C1+ & AKR1C2+	Activated fibroblasts	1.05e-10	1.48851	1.32356	1.6689	2.6e-10	0.397777	0.280328	0.512165	All samples
AKR1C1+ & AKR1C2+	Adventitial fibroblasts	4.51e-36	0.192692	0.131644	0.272322	1.82e-35	-1.64666	-2.02765	-1.30077	All samples
AKR1C1+ & AKR1C2+	AKR1C1+ & AKR1C2+	0	37.2716	36.3191	38.2441	0	3.61823	3.59234	3.64399	All samples
AKR1C1+ & AKR1C2+	Alveolar macrophages	1.95e-79	2.47667	2.27515	2.69223	1.27e-78	0.906917	0.822045	0.990369	All samples
AKR1C1+ & AKR1C2+	Arterial	4.67e-93	0.527733	0.492699	0.564694	3.35e-92	-0.639164	-0.707857	-0.571471	All samples
AKR1C1+ & AKR1C2+	AT1	6.65e-129	0.422951	0.389666	0.458358	6.01e-128	-0.860499	-0.942466	-0.780104	All samples
AKR1C1+ & AKR1C2+	AT2	3.12e-77	0.478114	0.437175	0.521945	2e-76	-0.737906	-0.827423	-0.650193	All samples
AKR1C1+ & AKR1C2+	B	7.95e-06	0.610879	0.478662	0.768719	1.6e-05	-0.492857	-0.736761	-0.26303	All samples
AKR1C1+ & AKR1C2+	Basal	8.56e-18	0.330645	0.237908	0.447734	2.61e-17	-1.10671	-1.43587	-0.803555	All samples
AKR1C1+ & AKR1C2+	Capillaries	1.47e-238	0.418075	0.393672	0.443675	2e-237	-0.872094	-0.932238	-0.812662	All samples
AKR1C1+ & AKR1C2+	cDC	1.34e-14	1.5095	1.3641	1.6666	3.78e-14	0.411777	0.310494	0.510783	All samples
AKR1C1+ & AKR1C2+	Fibroblasts	0	0.517679	0.501067	0.534819	0	-0.6584	-0.691015	-0.625826	All samples
AKR1C1+ & AKR1C2+	Immature AT2	0	0.106945	0.0910565	0.124853	0	-2.23544	-2.39628	-2.08062	All samples
AKR1C1+ & AKR1C2+	Lymphatic endothelial	4.19e-40	0.360618	0.298886	0.431455	1.82e-39	-1.01994	-1.20769	-0.840592	All samples
AKR1C1+ & AKR1C2+	Mast	4.81e-35	0.291908	0.225514	0.371893	1.92e-34	-1.23132	-1.48937	-0.989149	All samples
AKR1C1+ & AKR1C2+	Meg-Ery	7.32e-05	0.497783	0.327177	0.72653	0.000139	-0.697591	-1.11725	-0.319475	All samples
AKR1C1+ & AKR1C2+	Monocytes	1.1e-09	0.820321	0.767645	0.875781	2.66e-09	-0.198059	-0.264428	-0.132639	All samples
AKR1C1+ & AKR1C2+	Multiciliated	5.99e-119	0.248536	0.212508	0.288993	5.18e-118	-1.39217	-1.54877	-1.24135	All samples
AKR1C1+ & AKR1C2+	MyoFB	9.16e-07	1.27917	1.16086	1.40654	1.92e-06	0.246208	0.149162	0.341132	All samples
AKR1C1+ & AKR1C2+	Neutrophils	2.99e-06	1.68776	1.36228	2.0696	6.18e-06	0.523401	0.309162	0.727353	All samples
AKR1C1+ & AKR1C2+	NK & NKT	1.39e-17	0.494191	0.408781	0.592363	4.19e-17	-0.704833	-0.894576	-0.523635	All samples
AKR1C1+ & AKR1C2+	pDC	0.0773334	0.583925	0.290154	1.05131	0.110368	-0.537983	-1.23734	0.0500382	All samples
AKR1C1+ & AKR1C2+	Pericytes	0.000142	0.909072	0.864592	0.955345	0.000263	-0.0953308	-0.145498	-0.0456824	All samples
AKR1C1+ & AKR1C2+	Plasma	0.0211563	0.231737	0.0279429	0.843758	0.0319943	-1.46215	-3.57759	-0.16989	All samples
AKR1C1+ & AKR1C2+	PNEC	2.58e-10	0.433807	0.315825	0.581766	6.37e-10	-0.835155	-1.15257	-0.541687	All samples
AKR1C1+ & AKR1C2+	Proliferating basal	1.13e-07	0.146391	0.0398059	0.375954	2.51e-07	-1.92148	-3.22374	-0.97829	All samples
AKR1C1+ & AKR1C2+	Proliferating endothelial	7.25e-18	0.552301	0.473435	0.640729	2.22e-17	-0.593662	-0.747741	-0.445148	All samples
AKR1C1+ & AKR1C2+	Proliferating Immature alveolar	2.12e-18	0.408332	0.318995	0.515105	6.56e-18	-0.895674	-1.14258	-0.663384	All samples
AKR1C1+ & AKR1C2+	Proliferating lymphoid	8.7e-05	0.20882	0.0567169	0.536947	0.000164	-1.56628	-2.86968	-0.621856	All samples
AKR1C1+ & AKR1C2+	Proliferating Meg-Ery	0.00179296	0.668647	0.503807	0.870793	0.00303891	-0.402499	-0.685562	-0.138351	All samples
AKR1C1+ & AKR1C2+	Proliferating monocytes	5.96e-05	0.490412	0.322343	0.715756	0.000114	-0.712509	-1.13214	-0.334415	All samples
AKR1C1+ & AKR1C2+	Secretory	1.74e-18	0.143377	0.0686306	0.264077	5.4e-18	-1.94228	-2.67902	-1.33151	All samples
AKR1C1+ & AKR1C2+	Goblet	6.85e-13	0.146689	0.0588964	0.302851	1.84e-12	-1.91944	-2.83198	-1.19452	All samples
AKR1C1+ & AKR1C2+	SMC	1.33e-254	0.433442	0.41012	0.457759	1.93e-253	-0.835996	-0.891306	-0.781412	All samples
AKR1C1+ & AKR1C2+	SPP1+ macrophages	2.4e-14	0.543563	0.454096	0.645696	6.69e-14	-0.60961	-0.789446	-0.437427	All samples
AKR1C1+ & AKR1C2+	T	8.95e-24	0.484451	0.41062	0.567877	3.13e-23	-0.724739	-0.890086	-0.565851	All samples
AKR1C1+ & AKR1C2+	Transitional AT2	3.56221e-321	0.34686	0.324997	0.369858	5.99944e-320	-1.05883	-1.12394	-0.994636	All samples
AKR1C1+ & AKR1C2+	Treg	1.96e-13	0.374798	0.2685	0.509484	5.38e-13	-0.981367	-1.31491	-0.674357	All samples
AKR1C1+ & AKR1C2+	Venous	3.89e-17	0.597094	0.521943	0.680182	1.15e-16	-0.515681	-0.650197	-0.385395	All samples
AKR1C1+ & AKR1C2+	Proliferating airway	1	0	0	Inf	1	-Inf	-Inf	Inf	All samples
Adventitial fibroblasts	Activated fibroblasts	0.926606	1.00591	0.677369	1.43937	1	0.00589322	-0.389539	0.364207	All samples
Adventitial fibroblasts	Adventitial fibroblasts	0	46.2395	42.491	50.1759	0	3.83383	3.74929	3.91553	All samples
Adventitial fibroblasts	AKR1C1+ & AKR1C2+	9.44e-24	0.281425	0.201612	0.382524	3.29e-23	-1.26789	-1.60141	-0.960964	All samples
Adventitial fibroblasts	Alveolar macrophages	1.4e-09	0.164881	0.0604649	0.359279	3.38e-09	-1.80253	-2.80569	-1.02366	All samples
Adventitial fibroblasts	Arterial	4.33e-18	0.475171	0.389859	0.573902	1.33e-17	-0.74408	-0.94197	-0.555297	All samples
Adventitial fibroblasts	AT1	3.4e-44	0.189759	0.1347	0.259887	1.55e-43	-1.662	-2.00471	-1.34751	All samples
Adventitial fibroblasts	AT2	1.02e-38	0.143902	0.0900565	0.218151	4.31e-38	-1.93863	-2.40732	-1.52257	All samples
Adventitial fibroblasts	B	0.00135217	0.293622	0.0952408	0.686236	0.00232132	-1.22546	-2.35135	-0.376534	All samples
Adventitial fibroblasts	Basal	0.904387	1.02234	0.604783	1.61953	1	0.022098	-0.502886	0.482136	All samples
Adventitial fibroblasts	Capillaries	2.21e-24	0.507254	0.436688	0.586252	7.82e-24	-0.678743	-0.828537	-0.534005	All samples
Adventitial fibroblasts	cDC	9.93e-10	2.13331	1.69419	2.65329	2.4e-09	0.757676	0.527206	0.9758	All samples
Adventitial fibroblasts	Fibroblasts	0.000661	1.12693	1.05168	1.20691	0.00116213	0.119499	0.0503924	0.18806	All samples
Adventitial fibroblasts	Immature AT2	1.4e-61	0.0952549	0.0580889	0.147284	7.97e-61	-2.3512	-2.84578	-1.91539	All samples
Adventitial fibroblasts	Lymphatic endothelial	9.96e-27	2.99633	2.50325	3.56068	3.59e-26	1.09739	0.917588	1.26995	All samples
Adventitial fibroblasts	Mast	0.368044	1.15448	0.806885	1.60229	0.471473	0.143653	-0.214574	0.471431	All samples
Adventitial fibroblasts	Meg-Ery	0.269564	0.527285	0.143448	1.35308	0.352371	-0.640014	-1.94178	0.302383	All samples
Adventitial fibroblasts	Monocytes	4.4e-08	0.594881	0.481716	0.727037	1e-07	-0.519394	-0.730399	-0.318777	All samples
Adventitial fibroblasts	Multiciliated	1.82e-30	0.0832435	0.0359048	0.164181	6.8e-30	-2.48599	-3.32688	-1.80678	All samples
Adventitial fibroblasts	MyoFB	2.96e-41	3.52784	3.00552	4.1183	1.3e-40	1.26069	1.10045	1.41544	All samples
Adventitial fibroblasts	Neutrophils	0.0217717	0.240453	0.0290942	0.870127	0.0328011	-1.42523	-3.53722	-0.139116	All samples
Adventitial fibroblasts	NK & NKT	0.008911	0.564587	0.339422	0.883305	0.0139918	-0.571661	-1.08051	-0.124085	All samples
Adventitial fibroblasts	Pericytes	0.0439496	0.871073	0.75918	0.995349	0.06416	-0.138029	-0.275517	-0.0046616	All samples
Adventitial fibroblasts	Plasma	1	0.835137	0.0210758	4.68742	1	-0.18016	-3.85963	1.54488	All samples
Adventitial fibroblasts	PNEC	0.28987	0.691405	0.331047	1.27414	0.376149	-0.369029	-1.10549	0.242271	All samples
Adventitial fibroblasts	Proliferating endothelial	0.25932	0.822891	0.578279	1.13675	0.339813	-0.194932	-0.5477	0.12817	All samples
Adventitial fibroblasts	Proliferating Immature alveolar	1.25e-07	0.121545	0.025061	0.355593	2.76e-07	-2.10747	-3.68644	-1.03397	All samples
Adventitial fibroblasts	Proliferating lymphoid	0.751832	1.13118	0.232628	3.3213	0.900597	0.123259	-1.45831	1.20036	All samples
Adventitial fibroblasts	Proliferating Meg-Ery	0.00500367	0.25443	0.052428	0.74472	0.00806231	-1.36873	-2.94832	-0.294748	All samples
Adventitial fibroblasts	Proliferating monocytes	0.271873	0.519561	0.141367	1.33323	0.35481	-0.654771	-1.9564	0.287603	All samples
Adventitial fibroblasts	Secretory	0.00165858	0.103284	0.00261702	0.576264	0.00282613	-2.27028	-5.94572	-0.551189	All samples
Adventitial fibroblasts	SMC	1.57e-62	2.05392	1.8968	2.22191	9.06e-62	0.719752	0.640166	0.798366	All samples
Adventitial fibroblasts	SPP1+ macrophages	0.0830812	1.30544	0.946403	1.75708	0.117533	0.266544	-0.0550873	0.563651	All samples
Adventitial fibroblasts	T	0.198135	1.19654	0.894243	1.56921	0.263961	0.179436	-0.111777	0.450572	All samples
Adventitial fibroblasts	Transitional AT2	1.77e-84	0.180854	0.141182	0.228296	1.19e-83	-1.71007	-1.95771	-1.47711	All samples
Adventitial fibroblasts	Treg	0.243515	0.65665	0.314402	1.20999	0.320112	-0.420604	-1.15708	0.190614	All samples
Adventitial fibroblasts	Venous	0.631264	0.922831	0.683488	1.21962	0.772779	-0.0803093	-0.380547	0.198536	All samples
Adventitial fibroblasts	pDC	1	0	0	Inf	1	-Inf	-Inf	Inf	All samples
Adventitial fibroblasts	Proliferating airway	1	0	0	Inf	1	-Inf	-Inf	Inf	All samples
Adventitial fibroblasts	Proliferating basal	1	0	0	Inf	1	-Inf	-Inf	Inf	All samples
Adventitial fibroblasts	Goblet	1	0	0	Inf	1	-Inf	-Inf	Inf	All samples
Activated fibroblasts	Activated fibroblasts	0	125.687	117.89	133.828	0	4.8338	4.76975	4.89655	All samples
Activated fibroblasts	Adventitial fibroblasts	0.851967	1.02973	0.693456	1.47324	1	0.0292955	-0.366068	0.387461	All samples
Activated fibroblasts	AKR1C1+ & AKR1C2+	1.44e-24	1.89082	1.68553	2.11492	5.09e-24	0.637009	0.522079	0.749016	All samples
Activated fibroblasts	Alveolar macrophages	7.21e-07	0.346139	0.197587	0.562899	1.52e-06	-1.06091	-1.62157	-0.574654	All samples
Activated fibroblasts	Arterial	6.99e-69	0.168349	0.125166	0.22171	4.23e-68	-1.78171	-2.07812	-1.50638	All samples
Activated fibroblasts	AT1	5.65e-78	0.0912464	0.058379	0.135897	3.64e-77	-2.39419	-2.8408	-1.99586	All samples
Activated fibroblasts	AT2	4.25e-49	0.143829	0.095463	0.208103	2.08e-48	-1.93913	-2.34902	-1.56972	All samples
Activated fibroblasts	B	0.665284	0.880811	0.529412	1.37846	0.808855	-0.126913	-0.635988	0.320965	All samples
Activated fibroblasts	Capillaries	2.11e-97	0.204554	0.166468	0.24883	1.58e-96	-1.58692	-1.79295	-1.39099	All samples
Activated fibroblasts	cDC	0.117699	0.774104	0.549507	1.06038	0.163329	-0.256048	-0.598734	0.0586238	All samples
Activated fibroblasts	Fibroblasts	7.88e-173	0.325797	0.296916	0.356879	8.82e-172	-1.12148	-1.21431	-1.03036	All samples
Activated fibroblasts	Lymphatic endothelial	0.000133	1.53875	1.2343	1.89663	0.000248	0.430969	0.210507	0.640076	All samples
Activated fibroblasts	Mast	2.72e-55	4.50823	3.84415	5.25621	1.42e-54	1.5059	1.34655	1.65941	All samples
Activated fibroblasts	Monocytes	9.96e-17	0.474423	0.385202	0.578354	2.94e-16	-0.745657	-0.953988	-0.54757	All samples
Activated fibroblasts	Multiciliated	5.79e-46	0.0326377	0.00888058	0.0836196	2.73e-45	-3.42229	-4.72389	-2.48148	All samples
Activated fibroblasts	MyoFB	0.751869	1.03714	0.800432	1.32261	0.900597	0.036464	-0.222604	0.279607	All samples
Activated fibroblasts	NK & NKT	0.537136	0.890778	0.629237	1.22523	0.666732	-0.11566	-0.463248	0.203127	All samples
Activated fibroblasts	pDC	1.43e-12	7.07733	4.45174	10.7157	3.81e-12	1.9569	1.4933	2.37171	All samples
Activated fibroblasts	Pericytes	1.46e-12	1.43618	1.30275	1.58032	3.88e-12	0.361986	0.264476	0.457629	All samples
Activated fibroblasts	Plasma	2.87e-05	6.05707	2.7434	11.6511	5.57e-05	1.80123	1.0092	2.4554	All samples
Activated fibroblasts	PNEC	0.814643	1.03508	0.622009	1.62016	0.966218	0.0344799	-0.474801	0.482528	All samples
Activated fibroblasts	Proliferating endothelial	0.0040019	0.627324	0.438676	0.870093	0.00655377	-0.466292	-0.823995	-0.139155	All samples
Activated fibroblasts	Proliferating Immature alveolar	2.35e-09	0.127275	0.0346305	0.326213	5.63e-09	-2.0614	-3.36302	-1.1202	All samples
Activated fibroblasts	Proliferating lymphoid	0.274783	0.295112	0.00746309	1.65003	0.357732	-1.2204	-4.89779	0.500796	All samples
Activated fibroblasts	Proliferating Meg-Ery	0.00586344	0.333251	0.108096	0.778971	0.00933061	-1.09886	-2.22473	-0.249781	All samples
Activated fibroblasts	Proliferating monocytes	0.00586662	0.203675	0.0246418	0.737006	0.00933061	-1.59123	-3.70331	-0.305159	All samples
Activated fibroblasts	SMC	0.0539255	0.911852	0.828894	1.00128	0.0778708	-0.092278	-0.187664	0.00127792	All samples
Activated fibroblasts	SPP1+ macrophages	1	0.999221	0.721763	1.34889	1	-0.00078	-0.326058	0.299285	All samples
Activated fibroblasts	T	1.52e-84	4.7452	4.16192	5.38977	1.03e-83	1.55713	1.42598	1.6845	All samples
Activated fibroblasts	Transitional AT2	1.62e-107	0.179483	0.144246	0.220792	1.31e-106	-1.71767	-1.93623	-1.51053	All samples
Activated fibroblasts	Treg	6.84e-12	2.94322	2.21634	3.83589	1.78e-11	1.0795	0.795858	1.3444	All samples
Activated fibroblasts	Venous	2.56e-08	1.75092	1.44651	2.10167	5.84e-08	0.560143	0.369151	0.742731	All samples
Activated fibroblasts	Basal	1	0	0	Inf	1	-Inf	-Inf	Inf	All samples
Activated fibroblasts	Immature AT2	1	0	0	Inf	1	-Inf	-Inf	Inf	All samples
Activated fibroblasts	Meg-Ery	1	0	0	Inf	1	-Inf	-Inf	Inf	All samples
Activated fibroblasts	Neutrophils	1	0	0	Inf	1	-Inf	-Inf	Inf	All samples
Activated fibroblasts	Proliferating airway	1	0	0	Inf	1	-Inf	-Inf	Inf	All samples
Activated fibroblasts	Proliferating basal	1	0	0	Inf	1	-Inf	-Inf	Inf	All samples
Activated fibroblasts	Secretory	1	0	0	Inf	1	-Inf	-Inf	Inf	All samples
Activated fibroblasts	Goblet	1	0	0	Inf	1	-Inf	-Inf	Inf	All samples
Venous	Adventitial fibroblasts	0.155941	5.97884	0.14918	34.4382	0.603285	1.78823	-1.9026	3.53917	Early canalicular
Venous	Arterial	4.28089e-07	8.09194	3.86209	15.3855	4.14456e-06	2.09087	1.35121	2.73343	Early canalicular
Venous	Capillaries	0.0280811	2.09036	0.998322	3.9716	0.160464	0.737338	-0.00167931	1.37917	Early canalicular
Venous	Fibroblasts	0.557379	0.836334	0.496895	1.36744	1	-0.178728	-0.699376	0.312938	Early canalicular
Venous	Immature AT2	2.7331e-09	0.0654918	0.00778291	0.24447	3.03235e-08	-2.72583	-4.85582	-1.40866	Early canalicular
Venous	MyoFB	0.188824	4.83948	0.120823	27.8731	0.701744	1.57681	-2.11343	3.32766	Early canalicular
Venous	Pericytes	4.68827e-06	4.92751	2.55863	8.84973	4.37188e-05	1.59483	0.939472	2.18039	Early canalicular
Venous	PNEC	0.303965	2.79028	0.0697129	16.0404	1	1.02614	-2.66337	2.77511	Early canalicular
Venous	Proliferating endothelial	0.00014698	5.07481	2.23045	10.1779	0.00123431	1.62429	0.802205	2.32022	Early canalicular
Venous	SMC	0.170666	0.581729	0.242157	1.20718	0.646913	-0.541751	-1.41817	0.188288	Early canalicular
Venous	Activated fibroblasts	1	0	0	Inf	1	-Inf	-Inf	Inf	Early canalicular
Venous	AKR1C1+ & AKR1C2+	1	0	0	Inf	1	-Inf	-Inf	Inf	Early canalicular
Venous	Alveolar macrophages	1	0	0	Inf	1	-Inf	-Inf	Inf	Early canalicular
Venous	AT1	1	0	0	Inf	1	-Inf	-Inf	Inf	Early canalicular
Venous	AT2	1	0	0	Inf	1	-Inf	-Inf	Inf	Early canalicular
Venous	B	1	0	0	Inf	1	-Inf	-Inf	Inf	Early canalicular
Venous	Basal	1	0	0	Inf	1	-Inf	-Inf	Inf	Early canalicular
Venous	cDC	1	0	0	Inf	1	-Inf	-Inf	Inf	Early canalicular
Venous	Lymphatic endothelial	1	0	0	Inf	1	-Inf	-Inf	Inf	Early canalicular
Venous	Mast	1	0	0	Inf	1	-Inf	-Inf	Inf	Early canalicular
Venous	Meg-Ery	1	0	0	Inf	1	-Inf	-Inf	Inf	Early canalicular
Venous	Monocytes	1	0	0	Inf	1	-Inf	-Inf	Inf	Early canalicular
Venous	Multiciliated	1	0	0	Inf	1	-Inf	-Inf	Inf	Early canalicular
Venous	Neutrophils	1	0	0	Inf	1	-Inf	-Inf	Inf	Early canalicular
Venous	NK & NKT	1	0	0	Inf	1	-Inf	-Inf	Inf	Early canalicular
Venous	pDC	1	0	0	Inf	1	-Inf	-Inf	Inf	Early canalicular
Venous	Plasma	1	0	0	Inf	1	-Inf	-Inf	Inf	Early canalicular
Venous	Proliferating Immature alveolar	1	0	0	Inf	1	-Inf	-Inf	Inf	Early canalicular
Venous	Proliferating lymphoid	1	0	0	Inf	1	-Inf	-Inf	Inf	Early canalicular
Venous	Proliferating Meg-Ery	1	0	0	Inf	1	-Inf	-Inf	Inf	Early canalicular
Venous	Proliferating monocytes	1	0	0	Inf	1	-Inf	-Inf	Inf	Early canalicular
Venous	Secretory	1	0	0	Inf	1	-Inf	-Inf	Inf	Early canalicular
Venous	Goblet	1	0	0	Inf	1	-Inf	-Inf	Inf	Early canalicular
Venous	SPP1+ macrophages	1	0	0	Inf	1	-Inf	-Inf	Inf	Early canalicular
Venous	T	1	0	0	Inf	1	-Inf	-Inf	Inf	Early canalicular
Venous	Transitional AT2	1	0	0	Inf	1	-Inf	-Inf	Inf	Early canalicular
Venous	Treg	1	0	0	Inf	1	-Inf	-Inf	Inf	Early canalicular
Venous	Venous	1	0	0	Inf	1	-Inf	-Inf	Inf	Early canalicular
Treg	Arterial	0.0671116	2.15735	0.778352	4.81535	0.315819	0.76888	-0.250576	1.57181	Early canalicular
Treg	AT1	0.140045	2.03768	0.547488	5.33562	0.558315	0.711813	-0.602415	1.67441	Early canalicular
Treg	Capillaries	0.146402	1.48802	0.810268	2.54302	0.575016	0.397448	-0.21039	0.933352	Early canalicular
Treg	cDC	0.50818	1.41621	0.0355825	8.03206	1	0.347987	-3.3359	2.08344	Early canalicular
Treg	Fibroblasts	0.167079	1.26077	0.892103	1.76919	0.636492	0.231725	-0.114173	0.570522	Early canalicular
Treg	Immature AT2	8.91776e-09	0.246717	0.12811	0.436058	9.68214e-08	-1.39951	-2.05486	-0.829979	Early canalicular
Treg	Lymphatic endothelial	0.202366	2.42696	0.290839	8.94222	0.729913	0.886638	-1.23498	2.19078	Early canalicular
Treg	Mast	0.371882	2.16435	0.0543441	12.2927	1	0.772119	-2.91242	2.50901	Early canalicular
Treg	MyoFB	0.0572511	5.27227	0.630761	19.4801	0.278915	1.66246	-0.460828	2.9694	Early canalicular
Treg	Pericytes	0.210743	1.51548	0.678751	2.96078	0.748434	0.415729	-0.387501	1.08545	Early canalicular
Treg	PNEC	0.486951	1.5062	0.0378409	8.54324	1	0.409589	-3.27437	2.14514	Early canalicular
Treg	Proliferating endothelial	0.785113	1.11841	0.300585	2.92706	1	0.111908	-1.20203	1.074	Early canalicular
Treg	Proliferating Immature alveolar	0.270739	0.289043	0.00727209	1.63616	0.924772	-1.24118	-4.92371	0.492355	Early canalicular
Treg	SMC	0.177715	1.33471	0.863443	2.00481	0.665337	0.288716	-0.146827	0.695549	Early canalicular
Treg	SPP1+ macrophages	0.0284928	7.79261	0.931178	28.8584	0.162107	2.05318	-0.071305	3.3624	Early canalicular
Treg	T	0.107333	8.92295	0.22285	51.3362	0.462169	2.18863	-1.50126	3.9384	Early canalicular
Treg	Treg	0.12558	7.53971	0.188537	43.2243	0.5187	2.02018	-1.66846	3.7664	Early canalicular
Treg	Activated fibroblasts	1	0	0	Inf	1	-Inf	-Inf	Inf	Early canalicular
Treg	Adventitial fibroblasts	1	0	0	Inf	1	-Inf	-Inf	Inf	Early canalicular
Treg	AKR1C1+ & AKR1C2+	1	0	0	Inf	1	-Inf	-Inf	Inf	Early canalicular
Treg	Alveolar macrophages	1	0	0	Inf	1	-Inf	-Inf	Inf	Early canalicular
Treg	AT2	1	0	0	Inf	1	-Inf	-Inf	Inf	Early canalicular
Treg	B	1	0	0	Inf	1	-Inf	-Inf	Inf	Early canalicular
Treg	Basal	1	0	0	Inf	1	-Inf	-Inf	Inf	Early canalicular
Treg	Meg-Ery	1	0	0	Inf	1	-Inf	-Inf	Inf	Early canalicular
Treg	Monocytes	1	0	0	Inf	1	-Inf	-Inf	Inf	Early canalicular
Treg	Multiciliated	1	0	0	Inf	1	-Inf	-Inf	Inf	Early canalicular
Treg	Neutrophils	1	0	0	Inf	1	-Inf	-Inf	Inf	Early canalicular
Treg	NK & NKT	1	0	0	Inf	1	-Inf	-Inf	Inf	Early canalicular
Treg	pDC	1	0	0	Inf	1	-Inf	-Inf	Inf	Early canalicular
Treg	Plasma	1	0	0	Inf	1	-Inf	-Inf	Inf	Early canalicular
Treg	Proliferating lymphoid	1	0	0	Inf	1	-Inf	-Inf	Inf	Early canalicular
Treg	Proliferating Meg-Ery	1	0	0	Inf	1	-Inf	-Inf	Inf	Early canalicular
Treg	Proliferating monocytes	1	0	0	Inf	1	-Inf	-Inf	Inf	Early canalicular
Treg	Secretory	1	0	0	Inf	1	-Inf	-Inf	Inf	Early canalicular
Treg	Goblet	1	0	0	Inf	1	-Inf	-Inf	Inf	Early canalicular
Treg	Transitional AT2	1	0	0	Inf	1	-Inf	-Inf	Inf	Early canalicular
Treg	Venous	1	0	0	Inf	1	-Inf	-Inf	Inf	Early canalicular
Transitional AT2	AKR1C1+ & AKR1C2+	0.388444	2.04509	0.0513955	11.5943	1	0.715443	-2.9682	2.45052	Early canalicular
Transitional AT2	Arterial	1	0.919014	0.417482	1.76035	1	-0.0844535	-0.873514	0.565513	Early canalicular
Transitional AT2	AT1	8.33241e-06	3.17343	1.94345	4.91577	7.67592e-05	1.15481	0.664463	1.59245	Early canalicular
Transitional AT2	AT2	0.134757	7.04546	0.174697	41.2008	0.546838	1.95238	-1.7447	3.71846	Early canalicular
Transitional AT2	Basal	0.0435534	6.16604	0.736254	22.8802	0.22828	1.81906	-0.30618	3.13027	Early canalicular
Transitional AT2	Capillaries	0.00411088	0.539819	0.326802	0.843165	0.0281155	-0.616522	-1.1184	-0.170592	Early canalicular
Transitional AT2	cDC	0.739467	0.409321	0.0103345	2.29652	1	-0.893256	-4.57227	0.831395	Early canalicular
Transitional AT2	Fibroblasts	2.2551e-19	0.37299	0.2905	0.47382	3.23373e-18	-0.986204	-1.23615	-0.746928	Early canalicular
Transitional AT2	Immature AT2	6.43723e-14	1.9789	1.65519	2.36306	8.08644e-13	0.68254	0.503915	0.859957	Early canalicular
Transitional AT2	Lymphatic endothelial	0.765202	1.05021	0.215516	3.09481	1	0.0489922	-1.53472	1.12973	Early canalicular
Transitional AT2	Mast	0.676011	1.25557	0.151309	4.5786	1	0.22759	-1.88843	1.52139	Early canalicular
Transitional AT2	Monocytes	0.428839	1.79417	0.0451214	10.1521	1	0.584541	-3.0984	2.31768	Early canalicular
Transitional AT2	Multiciliated	0.0761911	1.86752	0.888716	3.46989	0.353081	0.62461	-0.117978	1.24412	Early canalicular
Transitional AT2	MyoFB	0.381448	1.51629	0.182602	5.53549	1	0.416263	-1.70045	1.71118	Early canalicular
Transitional AT2	NK & NKT	1	0.769479	0.0194041	4.3271	1	-0.262042	-3.94227	1.4649	Early canalicular
Transitional AT2	Pericytes	0.144469	0.662001	0.359143	1.12187	0.568893	-0.412489	-1.02403	0.114999	Early canalicular
Transitional AT2	PNEC	0.0288172	2.65324	0.9664	5.8391	0.162107	0.975781	-0.0341772	1.76458	Early canalicular
Transitional AT2	Proliferating endothelial	0.0294732	0.39912	0.128981	0.938174	0.164703	-0.918492	-2.04809	-0.0638198	Early canalicular
Transitional AT2	Proliferating Immature alveolar	0.0517782	0.421362	0.136165	0.99049	0.262343	-0.864262	-1.99389	-0.00955553	Early canalicular
Transitional AT2	Proliferating lymphoid	0.158071	5.90775	0.146954	34.2774	0.608272	1.77627	-1.91764	3.53449	Early canalicular
Transitional AT2	Secretory	0.208461	2.37249	0.285265	8.68511	0.743806	0.863941	-1.25434	2.16161	Early canalicular
Transitional AT2	SMC	0.130445	1.19095	0.941845	1.49282	0.534438	0.174751	-0.0599143	0.400665	Early canalicular
Transitional AT2	SPP1+ macrophages	0.593089	1.1152	0.0280961	6.28514	1	0.109033	-3.57212	1.83819	Early canalicular
Transitional AT2	T	0.323369	2.57846	0.0647074	14.6643	1	0.947191	-2.73788	2.68542	Early canalicular
Transitional AT2	Transitional AT2	7.10165e-08	8.14404	4.15493	14.4704	7.29358e-07	2.09729	1.4243	2.67211	Early canalicular
Transitional AT2	Activated fibroblasts	1	0	0	Inf	1	-Inf	-Inf	Inf	Early canalicular
Transitional AT2	Adventitial fibroblasts	1	0	0	Inf	1	-Inf	-Inf	Inf	Early canalicular
Transitional AT2	Alveolar macrophages	1	0	0	Inf	1	-Inf	-Inf	Inf	Early canalicular
Transitional AT2	B	1	0	0	Inf	1	-Inf	-Inf	Inf	Early canalicular
Transitional AT2	Meg-Ery	1	0	0	Inf	1	-Inf	-Inf	Inf	Early canalicular
Transitional AT2	Neutrophils	1	0	0	Inf	1	-Inf	-Inf	Inf	Early canalicular
Transitional AT2	pDC	1	0	0	Inf	1	-Inf	-Inf	Inf	Early canalicular
Transitional AT2	Plasma	1	0	0	Inf	1	-Inf	-Inf	Inf	Early canalicular
Transitional AT2	Proliferating Meg-Ery	1	0	0	Inf	1	-Inf	-Inf	Inf	Early canalicular
Transitional AT2	Proliferating monocytes	1	0	0	Inf	1	-Inf	-Inf	Inf	Early canalicular
Transitional AT2	Goblet	1	0	0	Inf	1	-Inf	-Inf	Inf	Early canalicular
Transitional AT2	Treg	1	0	0	Inf	1	-Inf	-Inf	Inf	Early canalicular
Transitional AT2	Venous	1	0	0	Inf	1	-Inf	-Inf	Inf	Early canalicular
T	Adventitial fibroblasts	0.0299799	7.58467	0.905588	28.1559	0.165707	2.02613	-0.0991703	3.33776	Early canalicular
T	Arterial	0.00336736	3.42101	1.44328	6.96505	0.0237865	1.22994	0.366916	1.94091	Early canalicular
T	AT1	0.690683	1.16929	0.140028	4.31539	1	0.156399	-1.96592	1.46219	Early canalicular
T	Capillaries	0.164327	1.49898	0.774855	2.66558	0.62758	0.404782	-0.25508	0.980421	Early canalicular
T	cDC	0.457147	1.64697	0.0413355	9.36422	1	0.498936	-3.18603	2.2369	Early canalicular
T	Fibroblasts	0.401468	0.834781	0.556299	1.23086	1	-0.180585	-0.586449	0.207717	Early canalicular
T	Immature AT2	1.42152e-15	0.0409182	0.00491915	0.150868	1.84676e-14	-3.19618	-5.31462	-1.89135	Early canalicular
T	Meg-Ery	0.0349113	28.8999	0.712372	170.491	0.190198	3.36384	-0.339155	5.13869	Early canalicular
T	Monocytes	0.00884249	14.6235	1.74022	54.6503	0.0584373	2.68263	0.554011	4.00095	Early canalicular
T	Multiciliated	0.393762	1.48221	0.177447	5.47218	1	0.393532	-1.72908	1.69968	Early canalicular
T	NK & NKT	0.27794	3.09609	0.0776319	17.6348	0.945122	1.13014	-2.55578	2.86988	Early canalicular
T	Pericytes	1	0.956041	0.305025	2.29211	1	-0.0449545	-1.18736	0.829475	Early canalicular
T	PNEC	0.437035	1.75163	0.0439591	9.96093	1	0.560548	-3.1245	2.29867	Early canalicular
T	Proliferating endothelial	0.555479	1.30496	0.349987	3.42709	1	0.26617	-1.04986	1.23171	Early canalicular
T	Proliferating Immature alveolar	0.377346	0.336147	0.00844729	1.90753	1	-1.09021	-4.77391	0.64581	Early canalicular
T	Secretory	0.19158	4.74783	0.118924	27.1466	0.706799	1.55769	-2.12927	3.30125	Early canalicular
T	SMC	5.47474e-06	2.48133	1.67027	3.63177	5.07415e-05	0.908794	0.512984	1.28972	Early canalicular
T	T	5.92231e-08	55.0886	17.3076	135.247	6.16569e-07	4.00894	2.85115	4.9071	Early canalicular
T	Activated fibroblasts	1	0	0	Inf	1	-Inf	-Inf	Inf	Early canalicular
T	AKR1C1+ & AKR1C2+	1	0	0	Inf	1	-Inf	-Inf	Inf	Early canalicular
T	Alveolar macrophages	1	0	0	Inf	1	-Inf	-Inf	Inf	Early canalicular
T	AT2	1	0	0	Inf	1	-Inf	-Inf	Inf	Early canalicular
T	B	1	0	0	Inf	1	-Inf	-Inf	Inf	Early canalicular
T	Basal	1	0	0	Inf	1	-Inf	-Inf	Inf	Early canalicular
T	Lymphatic endothelial	1	0	0	Inf	1	-Inf	-Inf	Inf	Early canalicular
T	Mast	1	0	0	Inf	1	-Inf	-Inf	Inf	Early canalicular
T	MyoFB	1	0	0	Inf	1	-Inf	-Inf	Inf	Early canalicular
T	Neutrophils	1	0	0	Inf	1	-Inf	-Inf	Inf	Early canalicular
T	pDC	1	0	0	Inf	1	-Inf	-Inf	Inf	Early canalicular
T	Plasma	1	0	0	Inf	1	-Inf	-Inf	Inf	Early canalicular
T	Proliferating lymphoid	1	0	0	Inf	1	-Inf	-Inf	Inf	Early canalicular
T	Proliferating Meg-Ery	1	0	0	Inf	1	-Inf	-Inf	Inf	Early canalicular
T	Proliferating monocytes	1	0	0	Inf	1	-Inf	-Inf	Inf	Early canalicular
T	Goblet	1	0	0	Inf	1	-Inf	-Inf	Inf	Early canalicular
T	SPP1+ macrophages	1	0	0	Inf	1	-Inf	-Inf	Inf	Early canalicular
T	Transitional AT2	1	0	0	Inf	1	-Inf	-Inf	Inf	Early canalicular
T	Treg	1	0	0	Inf	1	-Inf	-Inf	Inf	Early canalicular
T	Venous	1	0	0	Inf	1	-Inf	-Inf	Inf	Early canalicular
SPP1+ macrophages	Adventitial fibroblasts	0.134358	3.15934	0.379571	11.5864	0.546838	1.15036	-0.968715	2.44984	Early canalicular
SPP1+ macrophages	AKR1C1+ & AKR1C2+	0.25369	3.44323	0.0864215	19.5734	0.876382	1.23641	-2.44852	2.97417	Early canalicular
SPP1+ macrophages	Arterial	1	0.856527	0.275952	2.02274	1	-0.154869	-1.28753	0.704454	Early canalicular
SPP1+ macrophages	AT1	0.201743	0.242652	0.00612422	1.36326	0.729913	-1.41613	-5.0955	0.309881	Early canalicular
SPP1+ macrophages	B	0.00138975	14.3208	2.89929	43.1655	0.010355	2.66171	1.06446	3.76504	Early canalicular
SPP1+ macrophages	Capillaries	0.0559673	1.45118	0.960483	2.12	0.27442	0.372375	-0.0403194	0.751415	Early canalicular
SPP1+ macrophages	cDC	0.00362936	4.22695	1.5349	9.34549	0.0251901	1.44148	0.428467	2.23489	Early canalicular
SPP1+ macrophages	Fibroblasts	0.000272582	1.52857	1.21078	1.92593	0.00220385	0.424336	0.191267	0.655411	Early canalicular
SPP1+ macrophages	Immature AT2	9.96132e-30	0.0874882	0.0415285	0.163163	1.72059e-28	-2.43625	-3.18138	-1.81301	Early canalicular
SPP1+ macrophages	Lymphatic endothelial	0.689297	1.17693	0.141714	4.29843	1	0.162906	-1.95394	1.45825	Early canalicular
SPP1+ macrophages	Multiciliated	0.776508	0.617419	0.0743842	2.25234	1	-0.482207	-2.59851	0.811971	Early canalicular
SPP1+ macrophages	NK & NKT	0.0432437	3.9286	0.802863	11.6595	0.227441	1.36828	-0.219572	2.45612	Early canalicular
SPP1+ macrophages	Pericytes	0.306945	1.30585	0.736217	2.15811	1	0.266855	-0.306231	0.769234	Early canalicular
SPP1+ macrophages	PNEC	1	0.73295	0.0184756	4.12481	1	-0.310678	-3.99131	1.41702	Early canalicular
SPP1+ macrophages	Proliferating endothelial	0.184941	1.51825	0.749229	2.75889	0.688995	0.417561	-0.288711	1.01483	Early canalicular
SPP1+ macrophages	Proliferating Immature alveolar	0.0119607	0.140672	0.00355255	0.789988	0.0763873	-1.96133	-5.64009	-0.235738	Early canalicular
SPP1+ macrophages	SMC	0.75442	0.941236	0.672411	1.2918	1	-0.0605616	-0.396885	0.25604	Early canalicular
SPP1+ macrophages	SPP1+ macrophages	2.53172e-48	76.7035	50.8571	112.687	5.92032e-47	4.33995	3.92902	4.72462	Early canalicular
SPP1+ macrophages	T	0.0229531	8.77294	1.04744	32.5479	0.135228	2.17167	0.0463448	3.48271	Early canalicular
SPP1+ macrophages	Transitional AT2	0.599293	1.09645	0.0276225	6.17991	1	0.0920797	-3.58913	1.8213	Early canalicular
SPP1+ macrophages	Activated fibroblasts	1	0	0	Inf	1	-Inf	-Inf	Inf	Early canalicular
SPP1+ macrophages	Alveolar macrophages	1	0	0	Inf	1	-Inf	-Inf	Inf	Early canalicular
SPP1+ macrophages	AT2	1	0	0	Inf	1	-Inf	-Inf	Inf	Early canalicular
SPP1+ macrophages	Basal	1	0	0	Inf	1	-Inf	-Inf	Inf	Early canalicular
SPP1+ macrophages	Mast	1	0	0	Inf	1	-Inf	-Inf	Inf	Early canalicular
SPP1+ macrophages	Meg-Ery	1	0	0	Inf	1	-Inf	-Inf	Inf	Early canalicular
SPP1+ macrophages	Monocytes	1	0	0	Inf	1	-Inf	-Inf	Inf	Early canalicular
SPP1+ macrophages	MyoFB	1	0	0	Inf	1	-Inf	-Inf	Inf	Early canalicular
SPP1+ macrophages	Neutrophils	1	0	0	Inf	1	-Inf	-Inf	Inf	Early canalicular
SPP1+ macrophages	pDC	1	0	0	Inf	1	-Inf	-Inf	Inf	Early canalicular
SPP1+ macrophages	Plasma	1	0	0	Inf	1	-Inf	-Inf	Inf	Early canalicular
SPP1+ macrophages	Proliferating lymphoid	1	0	0	Inf	1	-Inf	-Inf	Inf	Early canalicular
SPP1+ macrophages	Proliferating Meg-Ery	1	0	0	Inf	1	-Inf	-Inf	Inf	Early canalicular
SPP1+ macrophages	Proliferating monocytes	1	0	0	Inf	1	-Inf	-Inf	Inf	Early canalicular
SPP1+ macrophages	Secretory	1	0	0	Inf	1	-Inf	-Inf	Inf	Early canalicular
SPP1+ macrophages	Goblet	1	0	0	Inf	1	-Inf	-Inf	Inf	Early canalicular
SPP1+ macrophages	Treg	1	0	0	Inf	1	-Inf	-Inf	Inf	Early canalicular
SPP1+ macrophages	Venous	1	0	0	Inf	1	-Inf	-Inf	Inf	Early canalicular
SMC	Adventitial fibroblasts	0.00964227	1.41476	1.07794	1.83515	0.0629024	0.346962	0.0750499	0.607128	Early canalicular
SMC	AKR1C1+ & AKR1C2+	0.190427	0.712142	0.411572	1.16186	0.704255	-0.339478	-0.887772	0.150024	Early canalicular
SMC	Arterial	8.13321e-14	1.40602	1.28751	1.5336	1.01332e-12	0.340763	0.252712	0.427618	Early canalicular
SMC	AT1	1.74606e-21	0.515527	0.441684	0.598733	2.57672e-20	-0.662565	-0.81716	-0.51294	Early canalicular
SMC	AT2	0.311026	0.523282	0.137129	1.42745	1	-0.647635	-1.98683	0.355892	Early canalicular
SMC	B	0.203565	1.3408	0.815937	2.11635	0.731486	0.293266	-0.203419	0.749695	Early canalicular
SMC	Basal	0.00323702	0.334337	0.120189	0.750367	0.0229919	-1.09561	-2.11869	-0.287192	Early canalicular
SMC	Capillaries	4.79877e-12	0.826006	0.781108	0.873019	5.61086e-11	-0.191153	-0.247042	-0.135798	Early canalicular
SMC	cDC	0.140459	0.854779	0.69019	1.04945	0.558315	-0.156912	-0.370789	0.0482659	Early canalicular
SMC	Fibroblasts	4.88536e-18	0.882648	0.857855	0.90815	6.68986e-17	-0.124828	-0.15332	-0.0963461	Early canalicular
SMC	Immature AT2	0	0.367486	0.353936	0.38148	0	-1.00107	-1.03864	-0.963697	Early canalicular
SMC	Lymphatic endothelial	2.05532e-11	0.478529	0.371799	0.607656	2.36674e-10	-0.737037	-0.989403	-0.498146	Early canalicular
SMC	Mast	0.332008	1.12038	0.881396	1.41007	1	0.11367	-0.126248	0.343636	Early canalicular
SMC	Meg-Ery	0.415237	1.34197	0.57512	2.79141	1	0.294138	-0.553177	1.02655	Early canalicular
SMC	Monocytes	0.682232	0.890297	0.561069	1.35769	1	-0.1162	-0.577911	0.305787	Early canalicular
SMC	Multiciliated	3.10563e-55	0.214943	0.165156	0.275314	7.73862e-54	-1.53738	-1.80087	-1.28984	Early canalicular
SMC	MyoFB	3.2578e-12	2.18401	1.7645	2.68794	3.8991e-11	0.781165	0.567866	0.988776	Early canalicular
SMC	Neutrophils	1	0.769304	0.148692	2.52156	1	-0.262269	-1.90588	0.924876	Early canalicular
SMC	NK & NKT	8.87641e-12	2.16648	1.74589	2.67292	1.02994e-10	0.773106	0.557262	0.983171	Early canalicular
SMC	pDC	1	0.961655	0.182977	3.2429	1	-0.0390999	-1.6984	1.17647	Early canalicular
SMC	Pericytes	2.24991e-05	1.15038	1.07821	1.22665	0.000201168	0.140093	0.0752997	0.20429	Early canalicular
SMC	PNEC	7.46986e-05	1.44398	1.20383	1.72305	0.000645124	0.367402	0.185511	0.544095	Early canalicular
SMC	Proliferating endothelial	0.0581575	0.917503	0.837909	1.00324	0.281527	-0.0860991	-0.176846	0.00323618	Early canalicular
SMC	Proliferating Immature alveolar	3.73451e-116	0.218397	0.183583	0.258054	1.3201e-114	-1.52144	-1.69509	-1.35459	Early canalicular
SMC	Proliferating lymphoid	1	0.93249	0.38349	1.96928	1	-0.0698965	-0.958441	0.67767	Early canalicular
SMC	Proliferating Meg-Ery	0.0572126	0.337349	0.0675623	1.037	0.278915	-1.08664	-2.69471	0.0363307	Early canalicular
SMC	Proliferating monocytes	0.709538	0.457914	0.0108324	3.0099	1	-0.781074	-4.52522	1.10191	Early canalicular
SMC	Secretory	8.26806e-13	0.125916	0.04585	0.277306	1.0054e-11	-2.07214	-3.08238	-1.28263	Early canalicular
SMC	Goblet	0.709001	0.493143	0.0116066	3.2835	1	-0.706956	-4.45618	1.18891	Early canalicular
SMC	SMC	0	3.69575	3.58779	3.8065	0	1.30718	1.27754	1.33671	Early canalicular
SMC	SPP1+ macrophages	0.747125	0.938098	0.661632	1.30054	1	-0.0639013	-0.413045	0.262783	Early canalicular
SMC	T	3.66461e-05	2.32222	1.55801	3.39594	0.000321977	0.842523	0.443407	1.22258	Early canalicular
SMC	Transitional AT2	9.2449e-05	1.54493	1.24119	1.90903	0.000789452	0.434975	0.216074	0.646598	Early canalicular
SMC	Treg	0.113952	1.38413	0.899996	2.06604	0.48382	0.325071	-0.105365	0.725635	Early canalicular
SMC	Venous	0.435098	1.22964	0.640714	2.19772	1	0.206723	-0.445172	0.787419	Early canalicular
SMC	Activated fibroblasts	1	0	0	Inf	1	-Inf	-Inf	Inf	Early canalicular
SMC	Alveolar macrophages	1	0	0	Inf	1	-Inf	-Inf	Inf	Early canalicular
SMC	Plasma	1	0	0	Inf	1	-Inf	-Inf	Inf	Early canalicular
Goblet	AT1	1.96193e-05	33.3096	7.48964	119.831	0.000176458	3.50585	2.01352	4.78608	Early canalicular
Goblet	Immature AT2	0.209506	2.24681	0.623773	7.80795	0.745784	0.809509	-0.471969	2.05514	Early canalicular
Goblet	Multiciliated	0.00786466	17.2576	1.85755	78.9921	0.0522021	2.84825	0.619257	4.36935	Early canalicular
Goblet	Secretory	0.0210364	50.9977	1.19101	346.308	0.124848	3.93178	0.174805	5.84733	Early canalicular
Goblet	Activated fibroblasts	1	0	0	Inf	1	-Inf	-Inf	Inf	Early canalicular
Goblet	Adventitial fibroblasts	1	0	0	Inf	1	-Inf	-Inf	Inf	Early canalicular
Goblet	AKR1C1+ & AKR1C2+	1	0	0	Inf	1	-Inf	-Inf	Inf	Early canalicular
Goblet	Alveolar macrophages	1	0	0	Inf	1	-Inf	-Inf	Inf	Early canalicular
Goblet	Arterial	1	0	0	Inf	1	-Inf	-Inf	Inf	Early canalicular
Goblet	AT2	1	0	0	Inf	1	-Inf	-Inf	Inf	Early canalicular
Goblet	B	1	0	0	Inf	1	-Inf	-Inf	Inf	Early canalicular
Goblet	Basal	1	0	0	Inf	1	-Inf	-Inf	Inf	Early canalicular
Goblet	Capillaries	1	0	0	Inf	1	-Inf	-Inf	Inf	Early canalicular
Goblet	cDC	1	0	0	Inf	1	-Inf	-Inf	Inf	Early canalicular
Goblet	Fibroblasts	1	0	0	Inf	1	-Inf	-Inf	Inf	Early canalicular
Goblet	Lymphatic endothelial	1	0	0	Inf	1	-Inf	-Inf	Inf	Early canalicular
Goblet	Mast	1	0	0	Inf	1	-Inf	-Inf	Inf	Early canalicular
Goblet	Meg-Ery	1	0	0	Inf	1	-Inf	-Inf	Inf	Early canalicular
Goblet	Monocytes	1	0	0	Inf	1	-Inf	-Inf	Inf	Early canalicular
Goblet	MyoFB	1	0	0	Inf	1	-Inf	-Inf	Inf	Early canalicular
Goblet	Neutrophils	1	0	0	Inf	1	-Inf	-Inf	Inf	Early canalicular
Goblet	NK & NKT	1	0	0	Inf	1	-Inf	-Inf	Inf	Early canalicular
Goblet	pDC	1	0	0	Inf	1	-Inf	-Inf	Inf	Early canalicular
Goblet	Pericytes	1	0	0	Inf	1	-Inf	-Inf	Inf	Early canalicular
Goblet	Plasma	1	0	0	Inf	1	-Inf	-Inf	Inf	Early canalicular
Goblet	PNEC	1	0	0	Inf	1	-Inf	-Inf	Inf	Early canalicular
Goblet	Proliferating endothelial	1	0	0	Inf	1	-Inf	-Inf	Inf	Early canalicular
Goblet	Proliferating Immature alveolar	1	0	0	Inf	1	-Inf	-Inf	Inf	Early canalicular
Goblet	Proliferating lymphoid	1	0	0	Inf	1	-Inf	-Inf	Inf	Early canalicular
Goblet	Proliferating Meg-Ery	1	0	0	Inf	1	-Inf	-Inf	Inf	Early canalicular
Goblet	Proliferating monocytes	1	0	0	Inf	1	-Inf	-Inf	Inf	Early canalicular
Goblet	Goblet	1	0	0	Inf	1	-Inf	-Inf	Inf	Early canalicular
Goblet	SMC	1	0	0	Inf	1	-Inf	-Inf	Inf	Early canalicular
Goblet	SPP1+ macrophages	1	0	0	Inf	1	-Inf	-Inf	Inf	Early canalicular
Goblet	T	1	0	0	Inf	1	-Inf	-Inf	Inf	Early canalicular
Goblet	Transitional AT2	1	0	0	Inf	1	-Inf	-Inf	Inf	Early canalicular
Goblet	Treg	1	0	0	Inf	1	-Inf	-Inf	Inf	Early canalicular
Goblet	Venous	1	0	0	Inf	1	-Inf	-Inf	Inf	Early canalicular
Secretory	AT1	4.92192e-73	27.249	20.5821	35.7183	1.33595e-71	3.30502	3.02442	3.57566	Early canalicular
Secretory	Fibroblasts	1.55518e-46	0.0141404	0.00170854	0.0515941	3.58164e-45	-4.25872	-6.37212	-2.96435	Early canalicular
Secretory	Immature AT2	8.69442e-06	0.512852	0.366804	0.703639	7.96116e-05	-0.667767	-1.00293	-0.351489	Early canalicular
Secretory	Multiciliated	9.22526e-134	59.4797	46.2563	76.4689	3.4201e-132	4.08564	3.8342	4.33688	Early canalicular
Secretory	Pericytes	0.000214409	0.083465	0.00210913	0.468841	0.00175216	-2.48333	-6.16148	-0.757492	Early canalicular
Secretory	PNEC	0.00186805	4.84929	1.75971	10.7337	0.0136511	1.57883	0.565149	2.37339	Early canalicular
Secretory	Proliferating Immature alveolar	0.692707	0.768973	0.247635	1.81726	1	-0.262699	-1.3958	0.597328	Early canalicular
Secretory	Secretory	2.20983e-66	117.108	80.1487	167.21	5.89287e-65	4.76309	4.38388	5.11925	Early canalicular
Secretory	Transitional AT2	0.0540926	3.58081	0.731814	10.6259	0.270018	1.27559	-0.31223	2.3633	Early canalicular
Secretory	Activated fibroblasts	1	0	0	Inf	1	-Inf	-Inf	Inf	Early canalicular
Secretory	Adventitial fibroblasts	1	0	0	Inf	1	-Inf	-Inf	Inf	Early canalicular
Secretory	AKR1C1+ & AKR1C2+	1	0	0	Inf	1	-Inf	-Inf	Inf	Early canalicular
Secretory	Alveolar macrophages	1	0	0	Inf	1	-Inf	-Inf	Inf	Early canalicular
Secretory	Arterial	1	0	0	Inf	1	-Inf	-Inf	Inf	Early canalicular
Secretory	AT2	1	0	0	Inf	1	-Inf	-Inf	Inf	Early canalicular
Secretory	B	1	0	0	Inf	1	-Inf	-Inf	Inf	Early canalicular
Secretory	Basal	1	0	0	Inf	1	-Inf	-Inf	Inf	Early canalicular
Secretory	Capillaries	1	0	0	Inf	1	-Inf	-Inf	Inf	Early canalicular
Secretory	cDC	1	0	0	Inf	1	-Inf	-Inf	Inf	Early canalicular
Secretory	Lymphatic endothelial	1	0	0	Inf	1	-Inf	-Inf	Inf	Early canalicular
Secretory	Mast	1	0	0	Inf	1	-Inf	-Inf	Inf	Early canalicular
Secretory	Meg-Ery	1	0	0	Inf	1	-Inf	-Inf	Inf	Early canalicular
Secretory	Monocytes	1	0	0	Inf	1	-Inf	-Inf	Inf	Early canalicular
Secretory	MyoFB	1	0	0	Inf	1	-Inf	-Inf	Inf	Early canalicular
Secretory	Neutrophils	1	0	0	Inf	1	-Inf	-Inf	Inf	Early canalicular
Secretory	NK & NKT	1	0	0	Inf	1	-Inf	-Inf	Inf	Early canalicular
Secretory	pDC	1	0	0	Inf	1	-Inf	-Inf	Inf	Early canalicular
Secretory	Plasma	1	0	0	Inf	1	-Inf	-Inf	Inf	Early canalicular
Secretory	Proliferating endothelial	1	0	0	Inf	1	-Inf	-Inf	Inf	Early canalicular
Secretory	Proliferating lymphoid	1	0	0	Inf	1	-Inf	-Inf	Inf	Early canalicular
Secretory	Proliferating Meg-Ery	1	0	0	Inf	1	-Inf	-Inf	Inf	Early canalicular
Secretory	Proliferating monocytes	1	0	0	Inf	1	-Inf	-Inf	Inf	Early canalicular
Secretory	Goblet	1	0	0	Inf	1	-Inf	-Inf	Inf	Early canalicular
Secretory	SMC	1	0	0	Inf	1	-Inf	-Inf	Inf	Early canalicular
Secretory	SPP1+ macrophages	1	0	0	Inf	1	-Inf	-Inf	Inf	Early canalicular
Secretory	T	1	0	0	Inf	1	-Inf	-Inf	Inf	Early canalicular
Secretory	Treg	1	0	0	Inf	1	-Inf	-Inf	Inf	Early canalicular
Secretory	Venous	1	0	0	Inf	1	-Inf	-Inf	Inf	Early canalicular
Proliferating monocytes	B	0.00973933	110.808	2.58843	758.537	0.063264	4.7078	0.951053	6.63139	Early canalicular
Proliferating monocytes	Fibroblasts	0.253626	2.02142	0.60499	6.75434	0.876382	0.7038	-0.502544	1.91019	Early canalicular
Proliferating monocytes	Monocytes	0.000104168	155.754	16.8514	716.5	0.000879643	5.04828	2.82443	6.57438	Early canalicular
Proliferating monocytes	Proliferating endothelial	0.0424824	6.85197	0.744612	30.8141	0.224213	1.92454	-0.294892	3.42797	Early canalicular
Proliferating monocytes	Proliferating monocytes	0.00110285	996.91	22.9805	8192	0.0082987	6.90466	3.13465	9.01091	Early canalicular
Proliferating monocytes	SMC	0.710942	0.41398	0.00974417	2.7564	1	-0.881937	-4.63109	1.01392	Early canalicular
Proliferating monocytes	Activated fibroblasts	1	0	0	Inf	1	-Inf	-Inf	Inf	Early canalicular
Proliferating monocytes	Adventitial fibroblasts	1	0	0	Inf	1	-Inf	-Inf	Inf	Early canalicular
Proliferating monocytes	AKR1C1+ & AKR1C2+	1	0	0	Inf	1	-Inf	-Inf	Inf	Early canalicular
Proliferating monocytes	Alveolar macrophages	1	0	0	Inf	1	-Inf	-Inf	Inf	Early canalicular
Proliferating monocytes	Arterial	1	0	0	Inf	1	-Inf	-Inf	Inf	Early canalicular
Proliferating monocytes	AT1	1	0	0	Inf	1	-Inf	-Inf	Inf	Early canalicular
Proliferating monocytes	AT2	1	0	0	Inf	1	-Inf	-Inf	Inf	Early canalicular
Proliferating monocytes	Basal	1	0	0	Inf	1	-Inf	-Inf	Inf	Early canalicular
Proliferating monocytes	Capillaries	1	0	0	Inf	1	-Inf	-Inf	Inf	Early canalicular
Proliferating monocytes	cDC	1	0	0	Inf	1	-Inf	-Inf	Inf	Early canalicular
Proliferating monocytes	Immature AT2	1	0	0	Inf	1	-Inf	-Inf	Inf	Early canalicular
Proliferating monocytes	Lymphatic endothelial	1	0	0	Inf	1	-Inf	-Inf	Inf	Early canalicular
Proliferating monocytes	Mast	1	0	0	Inf	1	-Inf	-Inf	Inf	Early canalicular
Proliferating monocytes	Meg-Ery	1	0	0	Inf	1	-Inf	-Inf	Inf	Early canalicular
Proliferating monocytes	Multiciliated	1	0	0	Inf	1	-Inf	-Inf	Inf	Early canalicular
Proliferating monocytes	MyoFB	1	0	0	Inf	1	-Inf	-Inf	Inf	Early canalicular
Proliferating monocytes	Neutrophils	1	0	0	Inf	1	-Inf	-Inf	Inf	Early canalicular
Proliferating monocytes	NK & NKT	1	0	0	Inf	1	-Inf	-Inf	Inf	Early canalicular
Proliferating monocytes	pDC	1	0	0	Inf	1	-Inf	-Inf	Inf	Early canalicular
Proliferating monocytes	Pericytes	1	0	0	Inf	1	-Inf	-Inf	Inf	Early canalicular
Proliferating monocytes	Plasma	1	0	0	Inf	1	-Inf	-Inf	Inf	Early canalicular
Proliferating monocytes	PNEC	1	0	0	Inf	1	-Inf	-Inf	Inf	Early canalicular
Proliferating monocytes	Proliferating Immature alveolar	1	0	0	Inf	1	-Inf	-Inf	Inf	Early canalicular
Proliferating monocytes	Proliferating lymphoid	1	0	0	Inf	1	-Inf	-Inf	Inf	Early canalicular
Proliferating monocytes	Proliferating Meg-Ery	1	0	0	Inf	1	-Inf	-Inf	Inf	Early canalicular
Proliferating monocytes	Secretory	1	0	0	Inf	1	-Inf	-Inf	Inf	Early canalicular
Proliferating monocytes	Goblet	1	0	0	Inf	1	-Inf	-Inf	Inf	Early canalicular
Proliferating monocytes	SPP1+ macrophages	1	0	0	Inf	1	-Inf	-Inf	Inf	Early canalicular
Proliferating monocytes	T	1	0	0	Inf	1	-Inf	-Inf	Inf	Early canalicular
Proliferating monocytes	Transitional AT2	1	0	0	Inf	1	-Inf	-Inf	Inf	Early canalicular
Proliferating monocytes	Treg	1	0	0	Inf	1	-Inf	-Inf	Inf	Early canalicular
Proliferating monocytes	Venous	1	0	0	Inf	1	-Inf	-Inf	Inf	Early canalicular
Proliferating Meg-Ery	Adventitial fibroblasts	0.0963358	10.0921	0.249718	59.2752	0.42567	2.31175	-1.38742	4.08219	Early canalicular
Proliferating Meg-Ery	AT1	0.478265	1.55907	0.0386623	9.1191	1	0.44409	-3.25289	2.21037	Early canalicular
Proliferating Meg-Ery	Capillaries	0.149884	1.88233	0.65459	4.44233	0.584163	0.632511	-0.423746	1.49118	Early canalicular
Proliferating Meg-Ery	Fibroblasts	0.0941358	1.64721	0.894004	3.0037	0.418382	0.499083	-0.112044	1.09984	Early canalicular
Proliferating Meg-Ery	Immature AT2	0.000308946	0.17089	0.0339749	0.531661	0.00245863	-1.76673	-3.38213	-0.631749	Early canalicular
Proliferating Meg-Ery	NK & NKT	0.115487	8.32459	0.206083	48.8961	0.488551	2.11921	-1.57947	3.8897	Early canalicular
Proliferating Meg-Ery	Pericytes	0.0461351	2.7172	0.840657	6.83809	0.237713	0.999602	-0.173572	1.92251	Early canalicular
Proliferating Meg-Ery	Proliferating endothelial	0.028902	3.6551	0.954392	10.0337	0.162107	1.29612	-0.0466811	2.30595	Early canalicular
Proliferating Meg-Ery	Proliferating Immature alveolar	1	0.903838	0.0224168	5.28465	1	-0.101106	-3.79795	1.66481	Early canalicular
Proliferating Meg-Ery	Proliferating Meg-Ery	0.015333	67.0934	1.63879	402.926	0.0939762	4.20609	0.493959	5.99875	Early canalicular
Proliferating Meg-Ery	SMC	0.171727	0.478334	0.124929	1.31206	0.647703	-0.737447	-2.08001	0.271598	Early canalicular
Proliferating Meg-Ery	Activated fibroblasts	1	0	0	Inf	1	-Inf	-Inf	Inf	Early canalicular
Proliferating Meg-Ery	AKR1C1+ & AKR1C2+	1	0	0	Inf	1	-Inf	-Inf	Inf	Early canalicular
Proliferating Meg-Ery	Alveolar macrophages	1	0	0	Inf	1	-Inf	-Inf	Inf	Early canalicular
Proliferating Meg-Ery	Arterial	1	0	0	Inf	1	-Inf	-Inf	Inf	Early canalicular
Proliferating Meg-Ery	AT2	1	0	0	Inf	1	-Inf	-Inf	Inf	Early canalicular
Proliferating Meg-Ery	B	1	0	0	Inf	1	-Inf	-Inf	Inf	Early canalicular
Proliferating Meg-Ery	Basal	1	0	0	Inf	1	-Inf	-Inf	Inf	Early canalicular
Proliferating Meg-Ery	cDC	1	0	0	Inf	1	-Inf	-Inf	Inf	Early canalicular
Proliferating Meg-Ery	Lymphatic endothelial	1	0	0	Inf	1	-Inf	-Inf	Inf	Early canalicular
Proliferating Meg-Ery	Mast	1	0	0	Inf	1	-Inf	-Inf	Inf	Early canalicular
Proliferating Meg-Ery	Meg-Ery	1	0	0	Inf	1	-Inf	-Inf	Inf	Early canalicular
Proliferating Meg-Ery	Monocytes	1	0	0	Inf	1	-Inf	-Inf	Inf	Early canalicular
Proliferating Meg-Ery	Multiciliated	1	0	0	Inf	1	-Inf	-Inf	Inf	Early canalicular
Proliferating Meg-Ery	MyoFB	1	0	0	Inf	1	-Inf	-Inf	Inf	Early canalicular
Proliferating Meg-Ery	Neutrophils	1	0	0	Inf	1	-Inf	-Inf	Inf	Early canalicular
Proliferating Meg-Ery	pDC	1	0	0	Inf	1	-Inf	-Inf	Inf	Early canalicular
Proliferating Meg-Ery	Plasma	1	0	0	Inf	1	-Inf	-Inf	Inf	Early canalicular
Proliferating Meg-Ery	PNEC	1	0	0	Inf	1	-Inf	-Inf	Inf	Early canalicular
Proliferating Meg-Ery	Proliferating lymphoid	1	0	0	Inf	1	-Inf	-Inf	Inf	Early canalicular
Proliferating Meg-Ery	Proliferating monocytes	1	0	0	Inf	1	-Inf	-Inf	Inf	Early canalicular
Proliferating Meg-Ery	Secretory	1	0	0	Inf	1	-Inf	-Inf	Inf	Early canalicular
Proliferating Meg-Ery	Goblet	1	0	0	Inf	1	-Inf	-Inf	Inf	Early canalicular
Proliferating Meg-Ery	SPP1+ macrophages	1	0	0	Inf	1	-Inf	-Inf	Inf	Early canalicular
Proliferating Meg-Ery	T	1	0	0	Inf	1	-Inf	-Inf	Inf	Early canalicular
Proliferating Meg-Ery	Transitional AT2	1	0	0	Inf	1	-Inf	-Inf	Inf	Early canalicular
Proliferating Meg-Ery	Treg	1	0	0	Inf	1	-Inf	-Inf	Inf	Early canalicular
Proliferating Meg-Ery	Venous	1	0	0	Inf	1	-Inf	-Inf	Inf	Early canalicular
Proliferating lymphoid	Adventitial fibroblasts	0.116657	8.20832	0.203915	47.831	0.491186	2.10515	-1.59005	3.86767	Early canalicular
Proliferating lymphoid	AKR1C1+ & AKR1C2+	0.055199	18.0002	0.44573	105.618	0.274191	2.89038	-0.808042	4.65983	Early canalicular
Proliferating lymphoid	Arterial	0.312455	1.79657	0.212442	6.79383	1	0.585878	-1.54909	1.91601	Early canalicular
Proliferating lymphoid	B	0.041082	24.3952	0.603407	143.353	0.217577	3.19439	-0.505164	4.96531	Early canalicular
Proliferating lymphoid	Capillaries	0.192938	1.78165	0.68321	3.93352	0.70837	0.577538	-0.380953	1.36953	Early canalicular
Proliferating lymphoid	cDC	0.0324683	7.33753	0.866597	27.8028	0.178166	1.993	-0.143182	3.32514	Early canalicular
Proliferating lymphoid	Fibroblasts	0.891339	0.936662	0.513436	1.65094	1	-0.0654332	-0.66663	0.501347	Early canalicular
Proliferating lymphoid	Immature AT2	1.27645e-07	0.0444072	0.00111003	0.257235	1.25987e-06	-3.11435	-6.80336	-1.35777	Early canalicular
Proliferating lymphoid	NK & NKT	0.0100387	13.8097	1.62857	52.3895	0.0648318	2.62537	0.487701	3.95871	Early canalicular
Proliferating lymphoid	Pericytes	0.0928788	2.17356	0.678759	5.38868	0.416448	0.776366	-0.387489	1.6843	Early canalicular
Proliferating lymphoid	Proliferating endothelial	0.000545503	5.43414	2.08337	12.0079	0.00423043	1.6927	0.733985	2.48557	Early canalicular
Proliferating lymphoid	SMC	0.592804	1.20826	0.566507	2.35576	1	0.189181	-0.568266	0.856863	Early canalicular
Proliferating lymphoid	Transitional AT2	0.162607	5.73111	0.142467	33.3164	0.624146	1.74591	-1.94865	3.50605	Early canalicular
Proliferating lymphoid	Activated fibroblasts	1	0	0	Inf	1	-Inf	-Inf	Inf	Early canalicular
Proliferating lymphoid	Alveolar macrophages	1	0	0	Inf	1	-Inf	-Inf	Inf	Early canalicular
Proliferating lymphoid	AT1	1	0	0	Inf	1	-Inf	-Inf	Inf	Early canalicular
Proliferating lymphoid	AT2	1	0	0	Inf	1	-Inf	-Inf	Inf	Early canalicular
Proliferating lymphoid	Basal	1	0	0	Inf	1	-Inf	-Inf	Inf	Early canalicular
[truncated: 11,842 more rows]

## Sheet: Supplemental table 5
Supplemental Tab. S5: Fisher's exact test results between source cells and neighboring cell types within all samples, each developmental stage, and the rare diseased individuals independently.
source_neighbor	logOR_Early canalicular	adj_p_val_Early canalicular	logOR_Late canalicular	adj_p_val_Late canalicular	logOR_Saccular	adj_p_val_Saccular	logOR_Alveolar	adj_p_val_Alveolar
Venous - Adventitial fibroblasts	1.78823	0.603285	-0.294607	0.427354	-1.12376	6.58e-06	-0.564879	1
Venous - MyoFB	1.57681	0.701744	-0.978718	0.00156895	-0.902919	1.49e-12	-0.153965	1
Treg - Pericytes	0.415729	0.748434	-0.142	0.598034	-0.339354	0.019263	-0.52512	0.051831
Transitional AT2 - AKR1C1+ & AKR1C2+	0.715443	1	-0.713283	2.38e-63	-0.473542	0.00185837	-0.101806	1
Transitional AT2 - Lymphatic endothelial	0.0489922	1	-2.43382	3.11e-165	-1.97102	1.07e-71	-2.08412	1.35e-18
Transitional AT2 - Multiciliated	0.62461	0.353081	-1.72787	3.98e-246	-1.0977	5.85e-51	-1.44223	4.1e-14
Transitional AT2 - MyoFB	0.416263	1	-2.48554	1.93e-80	-1.4889	3.25e-97	-2.30027	1.25e-05
Transitional AT2 - PNEC	0.975781	0.162107	-0.705507	6.33e-14	-0.276526	0.199446	-1.07667	0.0444657
Transitional AT2 - Secretory	0.863941	0.743806	-1.21565	4.13e-05	-0.205688	0.779968	-1.76196	0.000558
Transitional AT2 - SMC	0.174751	0.534438	-1.27467	0	-0.590851	1.3e-92	-0.288711	7.8e-08
Transitional AT2 - SPP1+ macrophages	0.109033	1	-1.68259	7.09e-85	-0.243079	0.00115991	-0.46831	0.117559
Transitional AT2 - T	0.947191	1	-1.47893	1.7e-152	-0.159641	0.180938	-0.208108	0.259061
T - Adventitial fibroblasts	2.02613	0.165707	-0.352454	0.40047	-0.673045	0.0516367	-1.25364	0.718138
T - Arterial	1.22994	0.0237865	-0.972522	3.57e-13	-0.162271	0.159076	-0.056954	1
T - AT1	0.156399	1	-3.34717	6.79e-31	-1.03943	6.38e-16	-0.285996	0.0292616
T - Multiciliated	0.393532	1	-1.74055	1.72e-20	-2.84751	2.62e-17	-2.65955	5.91e-09
T - PNEC	0.560548	1	-1.45227	0.00105556	-0.78648	0.431897	-0.956119	0.685365
T - Proliferating endothelial	0.26617	1	-0.673943	0.00148724	-0.458213	0.317528	-0.419209	0.712245
SPP1+ macrophages - Proliferating endothelial	0.417561	0.688995	-0.781176	0.0233863	-0.643175	0.0260532	-0.196218	1
SPP1+ macrophages - Transitional AT2	0.0920797	1	-1.77083	1.55e-98	-0.211221	0.0054764	-0.594949	0.0355875
SMC - Meg-Ery	0.294138	1	-0.682465	0.0241292	-0.355534	0.056015	-1.00138	0.0797584
SMC - Transitional AT2	0.434975	0.000789	-1.6453	0	-0.562774	3.56e-83	-0.245081	8.9e-06
Secretory - Transitional AT2	1.27559	0.270018	-0.806718	0.00335791	-0.226879	0.779968	-1.23504	0.00834658
Proliferating monocytes - Fibroblasts	0.7038	0.876382	-0.224857	0.00591435	-0.567947	3.04e-06	-0.536905	0.0110649
Proliferating Meg-Ery - Fibroblasts	0.499083	0.418382	-0.861823	1.3e-31	-0.461019	7.02e-06	-0.552217	0.000845
Proliferating lymphoid - Transitional AT2	1.74591	0.624146	-2.08458	1.64e-15	-1.43428	0.360012	-0.888905	0.18535
Proliferating endothelial - Alveolar macrophages	2.68906	0.391033	-0.430097	0.601139	-1.55634	0.000337	-2.6871	0.000154
PNEC - Transitional AT2	0.967544	0.165479	-0.913295	5.96e-21	-0.345917	0.0925683	-0.831299	0.138381
Pericytes - B	0.204946	1	-0.242981	0.120018	-0.300483	0.0306479	-0.217253	0.475806
Pericytes - Proliferating lymphoid	0.566215	0.996889	-1.67017	0.0007	-0.173124	1	-0.202336	1
Pericytes - SPP1+ macrophages	0.466074	0.27442	-0.661065	8.17e-08	-0.456336	2.02e-11	-0.364211	0.148561
NK & NKT - Adventitial fibroblasts	0.0963396	1	-1.19093	0.165983	-1.36238	3.65e-05	-0.085151	1
NK & NKT - Arterial	0.290162	0.987638	-0.33741	0.176851	-0.094658	0.433854	-0.238596	0.00564043
NK & NKT - Lymphatic endothelial	0.506482	1	-0.575392	0.221777	-1.18494	4.33e-07	-0.565191	0.0648954
NK & NKT - Transitional AT2	0.434182	1	-1.08585	5.52e-36	-0.416052	4.41e-06	-0.231331	0.10648
Neutrophils - Fibroblasts	0.536761	0.716919	-0.637779	3.6e-12	-0.354752	0.00214862	-0.245685	0.358114
MyoFB - Arterial	0.0681022	1	-0.428387	0.0927347	-0.454003	1.44e-17	-0.451191	0.123952
MyoFB - SPP1+ macrophages	0.259067	1	-0.0748253	1	-0.615599	2.71e-07	-0.141086	1
MyoFB - Transitional AT2	0.827801	0.576188	-2.46727	5.17e-86	-1.3894	1.59e-91	-1.56069	0.000678
Multiciliated - Transitional AT2	0.0693957	1	-1.61412	4.95e-203	-1.23887	1.37e-48	-1.53364	2.8e-12
Monocytes - Arterial	0.124441	1	-0.362879	6.14e-07	-0.460292	8.82e-32	-0.681517	5.83e-50
Monocytes - Fibroblasts	0.29416	0.263803	-0.434561	6.42e-86	-0.481219	1.38e-99	-0.442561	1.02e-34
Monocytes - Lymphatic endothelial	1.07643	0.391525	-0.423611	0.000757	-1.51645	9.54e-44	-1.26973	7.3e-16
Monocytes - MyoFB	0.739751	1	-0.57013	0.00362484	-1.31447	3.56e-67	-2.70734	4.13e-09
Monocytes - SMC	0.0608753	1	-0.430931	4.89e-24	-0.794876	2.66e-121	-0.656478	2.04e-46
Meg-Ery - Fibroblasts	0.128382	1	-0.311316	0.0198356	-0.145281	0.338474	-0.404678	0.465396
Meg-Ery - SMC	0.296849	1	-0.47827	0.115395	-0.531227	0.00289805	-0.354807	0.795576
Mast - AKR1C1+ & AKR1C2+	1.37433	0.417882	-0.609001	0.0727408	-0.464483	0.317528	-0.157417	1
Mast - Capillaries	0.61289	0.000161	-0.341977	0.00165923	-0.118434	0.156055	-0.00922171	1
Mast - Fibroblasts	0.448614	3.38e-06	-0.252631	0.000253	-0.0574088	0.318576	-0.39083	0.0424499
Lymphatic endothelial - Monocytes	1.68551	0.02024	-0.114345	0.554718	-1.00424	1.46e-22	-0.753376	2.51e-07
Lymphatic endothelial - NK & NKT	0.827403	0.337742	-0.191105	0.992764	-0.529939	0.025941	-0.21841	0.830923
Fibroblasts - Arterial	0.419858	9.57e-30	-0.0885445	0.00134308	-0.0583729	0.00553918	-0.108184	0.00108354
Fibroblasts - Meg-Ery	0.481714	0.482875	-0.296096	0.0335249	-0.1997	0.159674	-0.389847	0.522461
Fibroblasts - Monocytes	0.526043	0.00344753	-0.332186	2.19e-52	-0.269059	2.62e-33	-0.264431	1.64e-13
Fibroblasts - Neutrophils	0.890692	0.162107	-0.639203	2.54e-11	-0.185262	0.165006	-0.154977	0.848796
Fibroblasts - Proliferating monocytes	0.0220422	1	-0.224528	0.00821628	-0.47595	0.000213	-0.388977	0.102235
cDC - B	1.65998	0.124848	-0.194221	0.868225	-1.41976	0.0516663	-0.827526	0.830923
cDC - Mast	0.449118	1	-0.608236	0.140568	-0.536735	0.0822479	-0.19604	1
Capillaries - Arterial	0.779236	2.51e-42	-0.207971	1.13e-07	-0.206096	1.09e-11	-0.223161	2.73e-10
Capillaries - Meg-Ery	1.13637	0.0326781	-0.0233992	1	-0.119407	0.848186	-0.0464117	1
B - Lymphatic endothelial	1.12004	0.560348	-0.418036	0.447006	-1.04393	0.00565736	-0.455062	0.7294
B - Pericytes	0.53532	0.601444	-0.131809	0.508833	-0.327013	0.0164989	-0.433527	0.0276457
AT1 - Alveolar macrophages	3.33909	0.237455	-0.301757	0.576047	-0.988697	1.11e-16	-0.839533	2.67e-11
Arterial - Adventitial fibroblasts	0.477544	0.50188	-0.972892	0.000267	-1.68977	6.11e-39	-0.436162	0.457699
Arterial - Capillaries	0.529164	8.32e-18	-0.249878	3.86e-10	-0.0400624	0.312424	-0.0625218	0.205555
Arterial - Transitional AT2	0.110337	1	-1.38614	2.11e-256	-0.484414	7.56e-44	-0.0177731	1
Alveolar macrophages - Fibroblasts	0.0105755	1	-0.347322	0.000395	-1.47102	7.62e-86	-2.25338	1.88e-83
AKR1C1+ & AKR1C2+ - Multiciliated	0.133399	1	-0.751783	1.59e-08	-0.748013	0.0125713	-1.40181	0.563398
AKR1C1+ & AKR1C2+ - Transitional AT2	0.704972	1	-0.718574	5.46e-66	-0.0959254	0.746751	-0.0979486	1
Adventitial fibroblasts - Arterial	0.488391	0.493121	-0.265108	0.506894	-1.21642	3.43e-19	-0.211324	1
Adventitial fibroblasts - Capillaries	0.195149	0.998017	-0.578453	1.06e-06	-1.01293	1.76e-17	-0.473556	0.378023
Adventitial fibroblasts - NK & NKT	0.0971101	1	-0.948725	0.472788	-0.856921	0.0256627	-1.3841	0.553054
Treg - Arterial	0.76888	0.315819	0.957604	3.59e-11	-0.250696	0.142184	-0.252704	0.369646
SMC - B	0.293266	0.731486	0.504976	1.18e-08	-0.696707	9.6e-09	-0.180351	0.483876
SMC - Mast	0.11367	1	0.0936121	0.619381	-0.295871	2.35e-06	-0.456104	0.0766722
SMC - Venous	0.206723	1	0.303012	4.77e-10	-0.802279	5.39e-36	-0.432758	0.00227198
Neutrophils - Arterial	0.817607	1	0.766799	0.000134	-0.968385	2.98e-05	-0.791173	0.00127133
Monocytes - cDC	0.127343	1	0.169234	0.0949789	-0.48335	0.000315	-0.913253	0.000123
Monocytes - SPP1+ macrophages	1.12961	0.945122	0.188611	0.177317	-0.0317218	1	-0.391421	0.0992768
Mast - Monocytes	0.542865	1	0.117304	0.680993	-0.372312	4.57e-05	-0.348145	0.335328
Mast - SMC	0.295377	0.0506273	0.230414	0.0612731	-0.464499	2.28e-13	-0.00859709	1
Fibroblasts - B	0.190091	1	0.0680521	0.384328	-0.205506	0.0163256	-0.221163	0.137239
Fibroblasts - Capillaries	0.491086	1.55e-139	0.210161	3.09e-70	-0.0302763	0.172981	-0.0382308	0.480387
Fibroblasts - SMC	0.108709	2.2e-13	0.0429873	0.0101313	-0.250663	1.6e-56	-0.0560005	0.189175
cDC - Monocytes	1.21872	0.29675	0.317591	0.000175	-0.573215	1.82e-05	-0.691516	0.00317902
Capillaries - Fibroblasts	0.297334	8.19e-51	0.202167	2.88e-66	-0.228464	3.78e-38	-0.166989	1.43e-08
Capillaries - Proliferating endothelial	1.00501	1.67e-97	0.10795	0.110567	-0.0822102	0.63194	-0.0140431	1
B - Fibroblasts	0.157265	1	0.0167904	1	-0.437611	2.04e-08	-0.346615	0.00512623
B - SMC	0.296969	0.743038	0.432948	1.55e-06	-0.835986	2.01e-12	-0.220851	0.278506
Arterial - SMC	0.0742578	0.482875	0.334759	8.81e-16	-0.0581737	0.0468733	-0.192381	3.14e-07
Arterial - Treg	0.534017	0.801999	0.89995	4.95e-10	-0.232663	0.18116	-0.0572472	1
Venous - SMC	-0.541751	0.646913	0.303769	4.6e-10	-0.951949	2.03e-48	-0.759119	6.37e-08
Treg - Immature AT2	-1.39951	9.68e-08	0.378258	0.758944	-0.721111	1	-0.3588	1
SMC - Basal	-1.09561	0.0229919	0.378697	0.00170297	-0.634958	0.00311466	-0.379119	1
SMC - Neutrophils	-0.262269	1	0.203232	0.283318	-1.02239	6.43e-08	-0.387156	0.211857
Proliferating Immature alveolar - Arterial	-2.40344	8.29e-23	0.159811	0.829123	-0.301454	0.0334263	-0.238075	1
PNEC - Pericytes	-0.416267	0.315106	0.238805	0.117447	-0.399506	0.0296089	-0.570763	0.251945
Pericytes - PNEC	-0.226769	1	0.31104	0.0206734	-0.332597	0.0685028	-0.745347	0.0698232
Pericytes - SMC	-0.0331642	1	0.244452	8.09e-17	-0.0818359	0.00140694	-0.0231437	1
Neutrophils - SMC	-0.262878	1	0.176929	0.373947	-1.41674	6.47e-13	-0.582161	0.0201485
Mast - AT1	-0.875683	0.537592	0.653972	0.00039	-0.692348	1.1e-13	-0.0676696	1
Mast - Immature AT2	-1.59439	9.09e-32	0.572341	0.523025	-0.501796	0.710416	-0.174444	1
Mast - Pericytes	-0.0354542	1	0.227193	0.127345	-0.549267	5.68e-13	-0.200385	0.851415
Immature AT2 - Mast	-1.81836	6.01e-29	0.495609	0.552605	-1.23821	0.166386	-0.0709606	1
AT1 - Proliferating endothelial	-2.61405	4.57e-17	0.196356	0.275802	-0.11795	0.540249	-0.0784969	1
pDC - SMC	-0.162783	1	0.164284	0.860838	0.215578	0.549986	-1.27723	0.0764077
Multiciliated - Immature AT2	-0.907559	9.07e-41	0.630711	0.0440312	1.08438	1.62e-05	-1.2027	0.911563
Immature AT2 - Multiciliated	-0.63787	1.03e-21	0.162133	0.841144	1.14163	2.05e-07	-1.30933	0.725236
Fibroblasts - T	-0.0932096	1	0.149281	7.82e-06	0.311708	7.43e-10	-0.14601	0.129824
Arterial - Immature AT2	-1.68422	1.68e-208	0.310592	0.340203	0.192243	0.456857	-0.278382	0.655371
T - Fibroblasts	-0.180585	1	-0.0191104	0.866694	0.183995	0.000551	-0.242693	0.00197656
cDC - SMC	-0.0246342	1	-0.506314	2.35e-11	0.0862255	0.431897	-0.120729	1
Venous - Fibroblasts	-0.178728	1	-0.404838	4.99e-40	0.0293676	0.701947	0.0389545	1
SMC - cDC	-0.156912	0.558315	-0.502589	5.71e-11	0.0286671	1	0.0128868	1
Proliferating endothelial - PNEC	-0.446574	0.603285	-0.87108	0.0949789	0.0868048	1	0.00439532	1
Mast - Transitional AT2	-0.470612	1	-0.539874	3.07e-10	0.109815	0.192109	0.358201	0.230889
Fibroblasts - AKR1C1+ & AKR1C2+	-0.318543	0.405453	-0.432943	4.73e-41	0.0460619	0.806868	0.120929	1
Capillaries - B	-0.352802	1	-0.101558	0.404913	0.503926	1.91e-07	0.0457665	1
Capillaries - Transitional AT2	-0.287339	0.625888	-0.514353	2.82e-240	0.430526	6.84e-64	0.244199	5.84e-08
AKR1C1+ & AKR1C2+ - Fibroblasts	-0.212726	0.778697	-0.252167	1.64e-15	0.162126	0.0376403	0.299923	0.18535
Transitional AT2 - Arterial	-0.0844535	1	-0.981777	6.92e-149	-0.360279	1.26e-25	0.0463492	0.762207
SMC - AKR1C1+ & AKR1C2+	-0.339478	0.704255	-0.211439	0.000711	-0.191335	0.144054	0.108029	1
SMC - Immature AT2	-1.00107	0	-0.329948	0.181883	-0.171239	0.540519	0.0524647	1
Proliferating Immature alveolar - Capillaries	-3.13597	6.06e-101	-0.655201	0.00191907	-0.580908	5.72e-06	0.455293	1
Proliferating Immature alveolar - Pericytes	-3.04999	3.88e-57	-1.15795	0.00156895	-1.25471	6.47e-17	0.18512	1
Proliferating endothelial - MyoFB	-0.18069	1	-0.475987	0.351483	-0.46314	0.0132995	0.636351	0.566014
Pericytes - cDC	-0.00205253	1	-0.53458	1.25e-09	-0.073865	0.723106	0.129427	0.894021
MyoFB - Immature AT2	-2.10019	5.69e-36	-0.930883	0.829738	-0.8827	0.0526811	0.026963	1
MyoFB - Mast	-0.319167	1	-0.411545	0.839369	-1.2507	8.67e-17	0.290576	1
Immature AT2 - Proliferating endothelial	-2.58952	1.12167e-311	-1.03256	0.368703	-0.550305	1	0.111677	1
Fibroblasts - Lymphatic endothelial	-0.0602132	1	-0.631721	1.12e-43	-0.257416	5.81e-10	0.0729014	0.80207
Capillaries - Proliferating Immature alveolar	-2.6862	1.83e-90	-0.711554	0.00109782	-1.05099	1.33e-13	0.707562	0.616287
Basal - Capillaries	-0.471261	1	-2.25468	4.41e-33	-1.59619	3.01e-07	0.0340584	1
AT1 - Capillaries	-1.92713	5.29e-39	-0.526665	9.09e-25	-0.0443762	0.319776	0.0330887	0.926163
Arterial - AKR1C1+ & AKR1C2+	-0.0537528	1	-0.377436	0.00054	-0.408571	0.00612472	0.0327326	1
Arterial - Proliferating Immature alveolar	-2.27903	4.66e-22	-1.159	0.0731635	-0.702942	1.15e-06	0.331833	1
AKR1C1+ & AKR1C2+ - Capillaries	-0.694648	0.417967	-0.864894	5.52e-56	-0.219988	0.128613	0.0221704	1

## Sheet: Supplemental table 6
Supplemental Tab. S6: All statistics reported for the life span and gestational age terms (all lineages).
gene	celltype	AveExpr	X.Intercept.	ls_coef_lfc	t_ls	p_val_ls	adj_p_val_ls	b_ls	se_lower_ls	se_upper_ls	ga_coef_lfc	t_ga	p_val_ga	adj_p_val_ga	b_ga	se_lower_ga	se_upper_ga
ACKR1	Venous	14.6705	14.7961	-0.0842693	-1.41247	0.186669	0.684134	-4.76259	-0.197928	0.0293894	0.0088492	0.2715	0.791254	0.989291	-6.14456	-0.0405548	0.0582532
ACTA2	Activated fibroblasts	13.0054	11.5474	0.0363964	0.976717	0.34626	0.780172	-5.18935	-0.0180973	0.0908901	0.0467567	1.59554	0.13423	0.641323	-4.69579	-0.0321884	0.125702
ACTA2	Adventitial fibroblasts	14.1038	11.7875	0.0728914	2.30132	0.0376816	0.69711	-3.59926	-0.025694	0.171477	0.0721469	2.78566	0.0148649	0.183334	-2.89128	-0.0175301	0.161824
ACTA2	AKR1C1+ & AKR1C2+	13.888	13.319	0.0276684	0.845629	0.412313	0.941937	-5.39307	-0.113003	0.16834	0.0156399	0.537521	0.599547	0.878406	-5.88102	-0.0764372	0.107717
ACTA2	Alveolar macrophages	12.2324	13.4637	-0.0068717	-0.122036	0.904946	0.918453	-5.66586	-0.0709991	0.0572558	-0.0459938	-0.875302	0.399066	0.721312	-5.37336	-0.163626	0.071638
ACTA2	Arterial	13.4202	14.1427	0.00589187	0.191957	0.850788	0.982209	-6.25855	-0.0405634	0.0523472	-0.0262591	-1.06059	0.308478	0.759961	-5.56307	-0.106176	0.0536581
ACTA2	AT1	13.5441	13.6899	0.0156151	0.50462	0.62303	0.872242	-5.65331	-0.0316427	0.0628729	-0.0059432	-0.236537	0.817034	0.974087	-5.94058	-0.0639047	0.0520182
ACTA2	AT2	12.7982	12.5908	0.00201568	0.0603614	0.95282	0.987457	-5.90603	-0.0577282	0.0617595	0.00561435	0.201577	0.843484	0.954424	-6.80619	-0.0421974	0.0534261
ACTA2	B	13.3365	13.4931	-0.0023201	-0.0441572	0.965392	0.998616	-5.58584	-0.0541322	0.0494921	-0.01084	-0.315351	0.757065	0.897914	-5.9204	-0.0601664	0.0384863
ACTA2	Basal	13.1494	13.3111	0.148814	2.09289	0.0595076	0.580469	-3.84714	-0.0390174	0.336646	-0.0361269	-0.921064	0.376128	0.716433	-6.35701	-0.108711	0.0364572
ACTA2	Capillaries	13.5108	13.1309	0.0154136	0.384663	0.70715	0.898232	-5.7355	-0.0736841	0.104511	0.0104691	0.337884	0.74123	0.875999	-5.98897	-0.0198377	0.0407758
ACTA2	cDC	12.8036	12.4774	0.0277439	0.816735	0.430241	0.681215	-6.6624	-0.0527799	0.108268	0.00865654	0.350577	0.732077	0.976102	-5.96332	-0.0445193	0.0618323
ACTA2	Fibroblasts	13.7115	12.9365	0.0282231	0.860154	0.405238	0.932026	-5.29066	-0.0167546	0.0732008	0.0243143	1.22785	0.241202	0.878666	-5.4809	-0.0283984	0.0770269
ACTA2	Immature AT2	14.3111	14.1471	-0.0027937	-0.0753919	0.941059	0.965189	-5.64559	-0.0804698	0.0748823	0.00513198	0.197459	0.846544	0.94947	-5.95146	-0.0478547	0.0581186
ACTA2	Lymphatic endothelial	13.0472	11.9605	0.0398505	1.23516	0.239584	0.973035	-5.22021	-0.0212919	0.100993	0.0338724	1.34582	0.202367	0.66902	-5.30483	-0.0171978	0.0849425
ACTA2	Mast	14.0311	14.3943	-0.0179637	-0.421032	0.681639	0.836905	-6.4051	-0.114991	0.079064	-0.0194207	-0.596145	0.562845	0.827722	-5.88035	-0.0592932	0.0204518
ACTA2	Meg-Ery	13.3428	14.9994	-0.127134	-4.28604	0.000763	0.0144493	-0.379535	-0.198343	-0.0559259	-0.0441098	-1.73769	0.104321	0.529591	-4.45565	-0.0915926	0.00337312
ACTA2	Monocytes	13.2415	13.8055	0.0133382	0.343211	0.736751	0.891856	-5.48384	-0.0842298	0.110906	-0.0233438	-0.96033	0.353853	0.604927	-5.51115	-0.0628454	0.0161577
ACTA2	MyoFB	14.9406	13.8389	-0.0100046	-0.294112	0.7737	0.940915	-6.06437	-0.109768	0.0897591	0.0379006	1.72889	0.109459	0.561129	-5.12156	0.00280184	0.0729993
ACTA2	Neutrophils	13.0526	13.9143	0.00601309	0.141398	0.889506	0.910552	-5.55327	-0.0790966	0.0911228	-0.0323498	-1.10248	0.288258	0.681732	-5.31844	-0.0961672	0.0314676
ACTA2	NK & NKT	13.4499	13.1874	0.0263858	0.531652	0.603606	0.802554	-5.51592	-0.0474481	0.10022	0.00255777	0.0731482	0.942761	0.964784	-5.96353	-0.0389059	0.0440214
ACTA2	pDC	13.4647	12.4928	-0.0110555	-0.160097	0.874286	0.961069	-5.13944	-0.144429	0.122318	0.0367145	0.772654	0.448063	0.849775	-5.35016	-0.103478	0.176907
ACTA2	Pericytes	15.1265	14.2187	0.0317954	1.24085	0.236369	0.754906	-5.21939	-0.0229171	0.086508	0.0277388	1.43246	0.175382	0.924936	-5.23053	-0.0147235	0.0702012
ACTA2	Plasma	12.3396	12.9203	-0.0121983	-0.157473	0.875829	0.926122	-5.10618	-0.156843	0.132447	-0.0275566	-0.611584	0.544991	0.814345	-5.34577	-0.119396	0.0642828
ACTA2	PNEC	14.3109	11.4048	0.0619783	1.64958	0.123318	0.260339	-5.57626	0.00501296	0.118944	0.100436	3.04323	0.00956006	0.121094	-2.91671	0.0465412	0.154331
ACTA2	Proliferating airway	12.5187	13.0865	-0.196085	-0.563736	0.586536	0.894392	-4.62178	-1.58125	1.18908	-0.0222088	-0.205432	0.84175	0.969736	-4.89327	-0.247964	0.203546
ACTA2	Proliferating basal	12.1143	11.8407	0.10102	0.524839	0.604117	0.97543	-5.09164	-0.238545	0.440585	-0.0040164	-0.0144181	0.988606	0.997845	-4.66554	-0.444301	0.436268
ACTA2	Proliferating endothelial	13.703	13.905	0.0197335	0.581279	0.57187	0.994427	-5.73665	-0.0523431	0.09181	-0.0092216	-0.350386	0.732158	0.95217	-5.91484	-0.0399179	0.0214747
ACTA2	Proliferating Immature alveolar	12.7213	12.1327	0.0171507	0.371185	0.716483	0.918056	-5.46913	-0.0867686	0.12107	0.0130636	0.314863	0.757866	0.964192	-5.57771	-0.0384913	0.0646184
ACTA2	Proliferating lymphoid	13.2697	12.7186	0.0683401	1.62807	0.121881	0.957838	-4.38066	-0.0489591	0.185639	0.0135817	0.531389	0.602018	0.832791	-6.19256	-0.055518	0.0826815
ACTA2	Proliferating Meg-Ery	13.3826	13.5164	0.0716325	1.40904	0.174195	0.348391	-5.62903	-0.0449819	0.188247	-0.0139251	-0.381645	0.706753	0.941633	-6.35624	-0.0912342	0.063384
ACTA2	Proliferating monocytes	12.9921	12.8917	0.0156566	0.344875	0.73588	0.864982	-5.46977	-0.12011	0.151423	-0.0029127	-0.106708	0.916702	0.979709	-5.98019	-0.0521925	0.0463672
ACTA2	SMC	16.0052	14.5358	0.02585	0.677778	0.510011	0.953659	-5.77843	-0.0277152	0.0794151	0.0495644	1.9767	0.0700882	0.841059	-4.62713	-0.0123338	0.111463
ACTA2	SPP1+ macrophages	13.1523	14.0446	0.0187344	0.365907	0.721393	0.894945	-5.73653	-0.0576372	0.095106	-0.04626	-1.25792	0.234539	0.423473	-5.87291	-0.096977	0.00445701
ACTA2	T	13.5072	12.58	0.0464149	1.12348	0.280892	0.93482	-5.21967	0.000472	0.092358	0.023547	0.828585	0.421804	0.724975	-6.23096	-0.0304388	0.0775328
ACTA2	Transitional AT2	13.7347	12.9579	0.0155434	0.484951	0.63641	0.919257	-6.01124	-0.0139779	0.0450646	0.0334382	0.954118	0.358777	0.70266	-5.59842	-0.023941	0.0908174
ACTA2	Treg	14.0988	14.4365	-0.0161099	-0.304314	0.766258	0.938036	-5.38568	-0.093867	0.0616472	-0.0129951	-0.384518	0.707525	0.992697	-5.74262	-0.0709082	0.0449179
ACTA2	Venous	13.5337	13.6122	-0.0751449	-1.62428	0.133832	0.684134	-4.48055	-0.150368	7.79e-05	-0.0010435	-0.0367396	0.97138	0.989291	-6.0063	-0.0451335	0.0430465
AGER	AT1	13.9486	11.5014	0.059158	1.06421	0.30833	0.686736	-5.23343	0.00867563	0.10964	0.0813006	1.8301	0.0923541	0.502817	-4.48286	0.0081316	0.15447
AGER	AT2	11.9137	10.5891	-0.0168708	-0.264471	0.795718	0.911225	-5.8033	-0.12931	0.0955685	0.0419677	0.858538	0.406723	0.79515	-6.45434	-0.0276836	0.111619
AGER	Proliferating Immature alveolar	11.5138	8.70126	0.00816546	0.0819919	0.935903	0.977368	-5.35809	-0.0782471	0.0945781	0.0812086	1.06968	0.304236	0.850272	-5.07895	0.0182182	0.144199
AGR3	AT1	13.1306	12.3606	0.069097	1.75382	0.105126	0.643894	-4.46501	0.016625	0.121569	0.0200627	0.620551	0.546584	0.892753	-5.79024	-0.0433725	0.0834979
AGR3	AT2	12.475	10.2332	0.0695547	2.14868	0.051843	0.607732	-3.9273	-0.0110238	0.150133	0.0707191	2.77324	0.016288	0.23129	-3.63246	0.0354834	0.105955
AGR3	Basal	13.8063	11.4355	-0.0696727	-1.31692	0.213766	0.634225	-4.60274	-0.20513	0.065785	0.0892489	3.9465	0.00214307	0.0718096	-1.73499	0.0428681	0.13563
AGR3	Multiciliated	15.5516	14.025	0.0259609	0.425626	0.679001	0.845421	-6.35966	-0.0648402	0.116762	0.0532235	2.35397	0.0393127	0.206392	-4.26325	0.0300478	0.0763992
AGR3	Proliferating airway	14.3938	13.6561	-0.499514	-1.87212	0.0935701	0.763993	-4.46647	-1.43012	0.431095	0.0414245	0.516625	0.61772	0.916542	-5.02645	-0.0889694	0.171818
AGR3	Proliferating basal	13.1227	2.47802	-0.105953	-0.594091	0.557557	0.961195	-5.0699	-0.478035	0.266128	0.466928	1.99289	0.0568061	0.638219	-4.39583	0.00318399	0.930673
AGR3	Proliferating Immature alveolar	12.2499	8.31202	0.108701	2.19987	0.0465228	0.656204	-3.72853	0.0522567	0.165144	0.121171	2.45026	0.0292109	0.528619	-3.36422	0.0322794	0.210063
AGR3	Secretory	14.7336	15.2016	-0.0098163	-0.187716	0.853852	0.85609	-6.36725	-0.105359	0.0857265	-0.0149139	-0.353355	0.729201	0.957244	-5.63215	-0.0691031	0.0392753
AGR3	Goblet	14.3341	12.7956	-0.285204	-1.36074	0.184914	0.962736	-4.53491	-0.717192	0.146785	0.0566437	1.43172	0.163768	0.769606	-5.07128	-0.0370891	0.150376
AIF1	Alveolar macrophages	12.7957	13.3816	0.023427	0.421457	0.68108	0.787575	-5.59576	-0.0485449	0.0953988	-0.0323084	-0.669722	0.516067	0.721312	-5.58954	-0.0898228	0.025206
AIF1	cDC	13.7016	13.7382	0.00180303	0.0575471	0.955071	0.964145	-7.05334	-0.066799	0.0704051	-0.000372	-0.0162931	0.987272	0.99922	-6.06597	-0.0307446	0.0300014
AIF1	Monocytes	14.0145	14.887	-0.0333142	-0.569643	0.57832	0.771094	-5.43098	-0.110381	0.0437531	-0.0296042	-0.903792	0.382024	0.627611	-5.70338	-0.0989849	0.0397766
AIF1	Neutrophils	13.25	13.966	-0.0092858	-0.246665	0.808635	0.865381	-5.53656	-0.080034	0.0614624	-0.0256325	-0.982061	0.342213	0.681732	-5.4311	-0.0676319	0.016367
AIF1	Proliferating monocytes	13.5167	13.7287	-0.0091173	-0.165666	0.87105	0.937989	-5.54333	-0.0925824	0.0743478	-0.0098124	-0.299034	0.769792	0.979709	-5.98428	-0.0571377	0.0375128
AIF1	SPP1+ macrophages	13.2494	13.5623	0.0124125	0.599905	0.560758	0.894945	-5.61373	-0.0194415	0.0442666	-0.0127222	-0.894746	0.390133	0.576334	-6.27932	-0.0329105	0.00746615
AKR1C1	AKR1C1+ & AKR1C2+	13.003	12.1323	0.0431807	0.84671	0.411731	0.941937	-5.38449	-0.051266	0.137627	0.0256495	0.60298	0.556392	0.854943	-5.89475	-0.0376721	0.088971
AKR1C1	AT1	12.8089	12.5284	0.0364715	0.848739	0.412757	0.754767	-5.4119	-0.0080071	0.0809501	0.00628046	0.180435	0.859844	0.974087	-5.9295	-0.119862	0.132423
AKR1C1	Basal	12.349	12.3387	0.0274985	0.251912	0.8056	0.921414	-5.1207	-0.203945	0.258942	-0.0117236	-0.20259	0.843032	0.960341	-6.67174	-0.272508	0.249061
AKR1C1	Proliferating airway	13.367	17.8648	0.176186	0.499459	0.629291	0.918515	-4.62459	-0.244675	0.597047	-0.176629	-1.47228	0.174618	0.661318	-4.44252	-0.449809	0.0965501
AKR1C1	Proliferating basal	11.9229	10.832	0.0242141	0.138871	0.890616	0.980051	-5.1847	-0.323326	0.371754	0.0454892	0.179754	0.858732	0.944803	-4.66321	-0.425747	0.516726
AKR1C1	Proliferating Immature alveolar	11.2825	10.0951	0.0714697	1.35331	0.199039	0.784553	-4.69963	-0.0143716	0.157311	0.0332343	0.732793	0.4767	0.859748	-5.3291	-0.0147011	0.0811697
AKR1C1	Goblet	13.2523	12.3927	-0.292042	-1.18455	0.246578	0.962736	-4.57363	-0.715388	0.131304	0.0282792	0.60215	0.552128	0.925169	-5.74031	-0.0667589	0.123317
AKR1C2	Proliferating airway	13.7673	13.5543	0.313447	1.12168	0.290679	0.780245	-4.58371	-0.145616	0.772511	-0.0098144	-0.112374	0.912963	0.993196	-5.09408	-0.21557	0.195941
AKR1C2	Proliferating basal	11.9297	5.32316	0.00969124	0.0482264	0.961902	0.980051	-5.18925	-0.329684	0.349066	0.273342	0.93502	0.358333	0.910515	-4.60755	-0.178929	0.725613
AKR1C2	Goblet	12.5442	12.0173	-0.346206	-1.25217	0.221309	0.962736	-4.5645	-0.798474	0.106062	0.0182991	0.344648	0.733045	0.949122	-5.81858	-0.0986951	0.135293
ANKRD28	AT2	11.7252	12.3431	0.000901	0.0370113	0.971059	0.987457	-5.8212	-0.080274	0.0820761	-0.0224107	-1.2392	0.237986	0.725876	-6.07713	-0.0789186	0.0340971
ANKRD28	Basal	12.429	12.8768	0.0399454	0.76757	0.458371	0.837906	-4.94467	-0.0627945	0.142685	-0.0268676	-1.00331	0.336565	0.70867	-6.21975	-0.132062	0.0783271
ANKRD28	Multiciliated	12.3302	13.1143	0.0355217	1.00769	0.336332	0.683514	-5.77827	-0.0160197	0.0870631	-0.0262814	-1.70026	0.118563	0.32476	-4.97122	-0.0657459	0.0131832
ANKRD28	Plasma	12.7305	11.347	0.0702698	1.01107	0.319317	0.877205	-4.78519	-0.076287	0.216827	0.0378554	0.978772	0.334794	0.814345	-5.13809	-0.0456985	0.121409
ANKRD28	Proliferating airway	12.9437	10.5864	-0.373904	-1.73094	0.117091	0.763993	-4.4965	-1.0852	0.337387	0.0967736	1.52636	0.160847	0.661318	-4.40052	-0.0389178	0.232465
ANKRD28	Proliferating basal	12.1519	16.573	0.0389336	0.224783	0.823895	0.980051	-5.17294	-0.323634	0.401501	-0.191132	-0.774643	0.445499	0.94026	-4.62654	-0.673419	0.291156
ANKRD28	Proliferating Immature alveolar	11.95	12.3122	0.0188767	0.499317	0.625905	0.918056	-5.37633	-0.0348888	0.0726421	-0.0128792	-0.39506	0.69921	0.964192	-5.54029	-0.113971	0.0882128
ANKRD28	Goblet	12.7813	12.0396	-0.128917	-0.521107	0.606566	0.962736	-4.64832	-0.72769	0.469855	0.0192085	0.407172	0.687111	0.927055	-5.81797	-0.0907775	0.129194
ASCL1	PNEC	13.644	12.0593	0.008332	0.24791	0.808134	0.903208	-6.87582	-0.141146	0.15781	0.0546134	1.91714	0.0777933	0.352804	-4.92359	-0.0069869	0.116214
ATF4	Activated fibroblasts	13.4076	12.4691	0.0839521	2.44712	0.0291116	0.213959	-3.37632	-0.0275584	0.195463	0.0200085	0.725533	0.480783	0.795142	-5.60049	-0.0460145	0.0860314
ATF4	Adventitial fibroblasts	13.5945	13.2892	0.0429095	1.21328	0.245588	0.75723	-4.90076	-0.0464009	0.13222	0.00796515	0.345269	0.735152	0.858635	-5.85203	-0.0570991	0.0730294
ATF4	AKR1C1+ & AKR1C2+	14.2877	14.6436	0.0364348	1.15494	0.267899	0.916087	-5.04006	-0.0512631	0.124133	-0.0163879	-0.675241	0.51078	0.854943	-5.83514	-0.0645904	0.0318146
ATF4	Alveolar macrophages	13.4186	14.6974	0.0322059	1.16269	0.268179	0.592621	-5.11718	-0.0528456	0.117257	-0.0504872	-2.17448	0.051002	0.3492	-3.92944	-0.0959622	-0.0050123
ATF4	Arterial	14.229	14.6807	0.0448358	1.4708	0.165496	0.77783	-5.16314	-0.0061056	0.0957772	-0.0210398	-0.873816	0.398315	0.780932	-5.67428	-0.0575175	0.0154378
ATF4	AT1	14.2304	14.7419	0.0246233	1.02434	0.326024	0.694573	-5.32808	-0.0583452	0.107592	-0.0205067	-1.02979	0.323562	0.680702	-5.48327	-0.0592242	0.0182107
ATF4	AT2	13.9912	15.1479	0.0222979	0.753794	0.464906	0.787918	-5.36795	-0.0226932	0.067289	-0.0409249	-2.27647	0.0410887	0.341857	-4.52584	-0.0972902	0.0154403
ATF4	B	14.2736	14.5948	0.0211645	0.736112	0.473603	0.998616	-5.49682	-0.0875312	0.12986	-0.0162586	-0.784876	0.445376	0.783531	-5.75135	-0.0600923	0.0275751
ATF4	Basal	14.1249	14.7453	0.0642392	1.37317	0.196145	0.634225	-4.59156	-0.0391113	0.16759	-0.0297608	-1.18695	0.25943	0.633355	-6.17245	-0.084229	0.0247075
ATF4	Capillaries	14.0135	13.9208	0.0459333	1.56057	0.144339	0.521225	-4.66505	-0.0509368	0.142803	-0.0012228	-0.0603375	0.95287	0.95287	-6.07541	-0.0405589	0.0381134
ATF4	cDC	13.1913	13.1787	0.0558465	2.12917	0.0549846	0.328088	-4.9722	-0.000202	0.111895	-0.0053487	-0.280582	0.783884	0.983865	-6.00761	-0.0723295	0.0616321
ATF4	Fibroblasts	13.6084	13.6519	0.0350694	1.02674	0.323207	0.867557	-5.14372	-0.044087	0.114226	-0.0037628	-0.187445	0.854196	0.964028	-6.21196	-0.0457856	0.03826
ATF4	Immature AT2	14.8776	15.1443	0.00581602	0.204997	0.840772	0.955521	-5.71259	-0.0711048	0.0827369	-0.009703	-0.493243	0.630127	0.9054	-5.94863	-0.057276	0.03787
ATF4	Lymphatic endothelial	13.7033	14.2159	0.0561265	1.65807	0.122281	0.83087	-4.56018	-0.0091406	0.121394	-0.0229155	-1.0349	0.320409	0.765422	-5.62482	-0.0554075	0.00957641
ATF4	Mast	14.1405	15.5363	0.00316394	0.0757096	0.940976	0.967861	-6.56025	-0.0504981	0.056826	-0.0591942	-1.82311	0.0948638	0.276536	-4.60836	-0.0913387	-0.0270496
ATF4	Meg-Ery	14.739	14.3878	0.0767074	2.3128	0.0365454	0.136744	-4.05468	0.017849	0.135566	0.000927	0.0321948	0.974774	0.980529	-5.76515	-0.0719919	0.0738466
ATF4	Monocytes	13.4821	14.6251	0.0334981	1.03565	0.318645	0.747444	-5.07532	-0.0379974	0.104994	-0.0437863	-2.17899	0.0476802	0.197867	-3.94808	-0.0851002	-0.0024724
ATF4	Multiciliated	14.0202	14.9327	0.0798909	1.40652	0.188564	0.597073	-5.41737	-0.0113067	0.171089	-0.0351316	-1.62179	0.134556	0.339081	-5.2887	-0.21696	0.146697
ATF4	MyoFB	13.3697	12.9121	0.0450569	1.92353	0.0784717	0.571722	-4.39822	-0.0544575	0.144571	0.0108796	0.590648	0.565721	0.844188	-6.08298	-0.0339286	0.0556877
ATF4	Neutrophils	14.2796	15.2381	0.0681129	2.33052	0.0347168	0.26543	-3.50843	0.00463293	0.131593	-0.0388195	-1.86269	0.0829426	0.538964	-4.35605	-0.0967549	0.0191159
ATF4	NK & NKT	13.9037	13.9679	0.0205013	0.681745	0.506929	0.802554	-5.42754	-0.0515156	0.0925181	-0.0054038	-0.269923	0.791302	0.917191	-5.97688	-0.0492727	0.038465
ATF4	pDC	14.2963	14.427	0.0553376	0.849902	0.404661	0.961069	-4.89428	-0.0695384	0.180214	-0.0065002	-0.147842	0.883833	0.972216	-5.61265	-0.0957224	0.082722
ATF4	Pericytes	14.1003	14.0803	0.0355969	1.25986	0.229648	0.754906	-5.15595	-0.011709	0.0829028	-0.0031147	-0.140043	0.890751	0.994333	-6.11469	-0.0706565	0.0644271
ATF4	Plasma	14.4177	13.9106	0.0220377	0.34055	0.735595	0.918693	-5.14513	-0.115875	0.15995	0.00771596	0.231648	0.818237	0.948889	-5.6807	-0.0655148	0.0809467
ATF4	PNEC	14.2887	14.7339	0.0445418	1.41958	0.179603	0.296735	-5.89037	-0.0412362	0.13032	-0.0177078	-0.643978	0.530951	0.792862	-6.36296	-0.0651367	0.0297211
ATF4	Proliferating airway	14.5237	18.4706	0.376775	1.69799	0.123315	0.763993	-4.49478	-0.289377	1.04293	-0.160859	-2.10527	0.0641843	0.661318	-3.95921	-0.368341	0.0466241
ATF4	Proliferating basal	14.111	19.0206	0.342198	2.37417	0.025211	0.388969	-3.34109	-0.002498	0.686893	-0.235186	-1.09687	0.282697	0.910515	-4.5864	-0.676451	0.206079
ATF4	Proliferating endothelial	14.251	14.0368	0.0411177	1.23228	0.241576	0.994427	-5.15327	-0.0087088	0.0909442	0.00144005	0.059531	0.953515	0.971852	-5.99647	-0.0464896	0.0493697
ATF4	Proliferating Immature alveolar	13.9665	14.7912	0.0157211	0.54591	0.594379	0.918056	-5.55586	-0.0721502	0.103592	-0.0346099	-1.16295	0.265768	0.850272	-5.05961	-0.0865861	0.0173662
ATF4	Proliferating lymphoid	13.5454	13.7717	0.02365	0.478485	0.638395	0.957838	-5.33034	-0.0697376	0.117038	-0.0065459	-0.225832	0.824022	0.911918	-6.35806	-0.0672582	0.0541664
ATF4	Proliferating Meg-Ery	14.7061	16.0391	-0.060987	-1.53136	0.141358	0.301465	-5.50952	-0.150975	0.0290009	-0.0393938	-1.42268	0.170252	0.57997	-5.52154	-0.0961034	0.0173157
ATF4	Proliferating monocytes	13.4887	14.4744	0.0166165	0.51759	0.613716	0.798005	-5.44436	-0.0678853	0.101118	-0.0349273	-1.80662	0.0947625	0.818822	-4.56456	-0.102037	0.0321829
ATF4	Secretory	14.2176	14.8978	0.0639679	2.03354	0.0618457	0.169045	-4.50664	-0.0054902	0.133426	-0.0295619	-1.18098	0.257713	0.755458	-5.0709	-0.100555	0.0414312
ATF4	Goblet	13.6077	13.7045	0.161722	0.741973	0.464548	0.962736	-4.63899	-0.233172	0.556616	-0.0017718	-0.038714	0.969405	0.980946	-5.92047	-0.0746727	0.0711291
ATF4	SMC	13.8755	12.9686	0.0549236	1.72849	0.107994	0.953659	-4.39495	-0.0386588	0.148506	0.0253944	1.02551	0.324166	0.949042	-5.37338	-0.0032079	0.0539966
ATF4	SPP1+ macrophages	13.6894	14.8507	0.0306693	0.952177	0.361518	0.894945	-5.37041	-0.0359395	0.0972781	-0.0521702	-2.53602	0.0277277	0.18023	-4.06308	-0.107768	0.00342738
ATF4	T	14.1188	13.8702	0.0256911	1.06807	0.304291	0.93482	-5.30886	-0.0331727	0.0845549	0.00386613	0.228969	0.822338	0.918495	-6.57816	-0.0337457	0.041478
ATF4	Transitional AT2	13.9247	14.3447	0.010593	0.558834	0.586513	0.919257	-5.95495	-0.0879976	0.109184	-0.015349	-0.699218	0.497695	0.778915	-5.73239	-0.0682266	0.0375286
ATF4	Treg	14.3643	14.892	0.0271159	0.833851	0.421141	0.938036	-5.15268	-0.0761644	0.130396	-0.0217508	-1.07713	0.303229	0.992697	-5.31798	-0.0697563	0.0262548
ATF4	Venous	14.125	15.2753	0.0481897	1.01914	0.330973	0.816979	-5.14039	-0.0086595	0.105039	-0.0463129	-1.61002	0.136925	0.989291	-4.86817	-0.117441	0.0248155
ATF6	Proliferating basal	11.5529	9.30513	0.131591	0.755673	0.456599	0.94025	-4.98273	-0.203886	0.467069	0.0834423	0.320671	0.751009	0.94026	-4.65401	-0.346563	0.513448
ATG7	Alveolar macrophages	12.9913	13.1093	0.0152827	0.542698	0.597549	0.75247	-5.57182	-0.105059	0.135625	-0.0062782	-0.253908	0.803985	0.854234	-5.79739	-0.0805018	0.0679454
ATG7	cDC	12.3165	11.9687	0.092123	3.94162	0.00201499	0.0510463	-1.73076	0.0137898	0.170456	0.00291823	0.155549	0.879015	0.983865	-5.95397	-0.0692028	0.0750393
ATG7	Neutrophils	13.0933	11.9807	0.0258858	0.782562	0.446509	0.632168	-5.28963	-0.0715062	0.123278	0.0353345	1.52361	0.149169	0.64002	-4.8237	-0.0263129	0.0969819
ATG7	Proliferating monocytes	12.2436	11.5211	-0.0276209	-0.88992	0.390194	0.717527	-5.15079	-0.102697	0.047455	0.026271	1.3563	0.198824	0.979709	-5.06253	-0.0297323	0.0822743
ATG7	SPP1+ macrophages	12.2423	11.8154	0.0257727	1.19896	0.255803	0.894945	-5.04467	-0.0361981	0.0877434	0.00737528	0.417639	0.684269	0.818308	-6.32554	-0.04215	0.0569005
ATP2A3	B	13.8965	13.7942	0.0422508	1.45864	0.166347	0.998616	-4.79025	-0.0274637	0.111965	-0.0027826	-0.13083	0.897738	0.954381	-6.01214	-0.0591444	0.0535793
ATP2A3	Meg-Ery	14.1278	13.0069	0.16059	3.5877	0.00299343	0.0284376	-1.69878	0.0955839	0.225596	0.024433	0.643072	0.530625	0.746806	-5.58381	-0.0429141	0.0917802
ATP2A3	Neutrophils	12.6822	12.5453	0.0366371	0.863806	0.401793	0.597789	-5.23957	-0.0320818	0.105356	-0.0011982	-0.0414168	0.96753	0.984296	-5.91448	-0.0602769	0.0578804
ATP2A3	pDC	12.6936	13.2078	0.0330455	0.487745	0.630623	0.961069	-5.06506	-0.167245	0.233336	-0.0220604	-0.507112	0.617192	0.899313	-5.55945	-0.15476	0.110639
ATP2A3	Plasma	13.2768	12.9982	0.181467	2.97573	0.00542693	0.18537	-2.38065	0.0546309	0.308302	-0.0198756	-0.491797	0.626109	0.814345	-5.47051	-0.118986	0.0792344
ATP2A3	Proliferating lymphoid	13.1859	12.5144	0.0702768	1.34805	0.195314	0.957838	-4.6364	-0.0153899	0.155943	0.0108322	0.37736	0.710572	0.875042	-6.25677	-0.0265729	0.0482372
ATP2A3	Goblet	12.3514	10.0478	-0.112546	-0.394996	0.695968	0.962736	-4.64677	-0.492494	0.267401	0.0749285	1.50757	0.143347	0.761533	-4.85305	-0.0176609	0.167518
AXIN2	AT2	12.7667	14.2893	-0.0233163	-0.552855	0.590092	0.787918	-5.77176	-0.0745795	0.0279469	-0.0520005	-1.51188	0.155375	0.580611	-5.74596	-0.091145	-0.012856
AXIN2	Fibroblasts	12.3599	13.826	0.00549677	0.134166	0.895319	0.932026	-5.85871	-0.0527555	0.063749	-0.045267	-1.33963	0.203241	0.877911	-5.30949	-0.0787905	-0.0117435
AXIN2	Immature AT2	13.4482	13.8712	-0.0125232	-0.290718	0.775886	0.955521	-5.72055	-0.0542806	0.0292341	-0.0145562	-0.401092	0.694913	0.926551	-5.83865	-0.0628928	0.0337805
AXIN2	MyoFB	11.6047	10.7253	0.0488539	1.32901	0.208575	0.642403	-5.13978	0.00714637	0.0905615	0.0332178	0.946636	0.362508	0.7071	-5.57543	0.00248937	0.0639462
AXIN2	Proliferating Immature alveolar	12.3381	14.1483	0.0373911	0.695038	0.499276	0.918056	-5.33204	-0.0163819	0.091164	-0.0744897	-1.50282	0.156801	0.850272	-4.65324	-0.24884	0.0998611
AXIN2	SMC	12.8433	13.222	0.0178277	0.373384	0.71499	0.991615	-5.67311	-0.0375104	0.0731658	-0.0177079	-0.493077	0.630332	0.949042	-5.88058	-0.047219	0.0118031
AXIN2	Transitional AT2	12.2989	13.635	-0.0424775	-0.658156	0.522816	0.919257	-5.29066	-0.11774	0.0327849	-0.0385561	-0.994505	0.339533	0.70266	-5.45557	-0.107086	0.0299738
AXL	Alveolar macrophages	11.2026	9.78157	0.140448	2.37167	0.0358348	0.272495	-3.51832	0.0593159	0.221581	0.0375593	0.636768	0.536567	0.72973	-5.46449	-0.028304	0.103422
AXL	Basal	11.4304	14.9407	-0.0301074	-0.264916	0.795811	0.921414	-5.09735	-0.164597	0.104382	-0.125443	-1.97633	0.0728571	0.333803	-4.82144	-0.225921	-0.0249659
AXL	cDC	11.9991	10.5117	0.0759374	1.37689	0.194075	0.567296	-6.05474	0.00177631	0.150099	0.0457816	1.0481	0.315562	0.779141	-5.40564	0.00316477	0.0883984
AXL	Pericytes	13.6969	13.6701	0.0237812	0.780868	0.448727	0.780137	-5.48722	-0.0369539	0.0845163	-0.002436	-0.119201	0.90692	0.994333	-6.14226	-0.0440309	0.039159
AXL	Proliferating basal	11.4653	23.1823	0.0374524	0.207773	0.837016	0.980051	-5.17193	-0.310132	0.385037	-0.500607	-1.92629	0.0650038	0.638219	-4.44221	-0.95498	-0.0462333
AXL	SMC	12.4514	12.0871	0.0442761	1.46702	0.166571	0.953659	-4.79459	-0.0333767	0.121929	0.00667037	0.284505	0.780586	0.949042	-5.94522	-0.0622951	0.0756358
BANK1	B	14.4929	13.5756	0.0246581	0.822438	0.424372	0.998616	-5.46716	-0.0358834	0.0851996	0.0264501	1.20353	0.248378	0.783531	-5.37812	-0.0187008	0.071601
BAX	Proliferating airway	11.6141	9.9248	0.0180957	0.0415865	0.967725	0.98708	-4.62737	-0.433816	0.470007	0.05027	0.371359	0.718856	0.916542	-4.82652	-0.0931276	0.193667
BCL2L1	AKR1C1+ & AKR1C2+	12.3172	13.8609	-0.0390308	-0.863163	0.402934	0.941937	-5.12831	-0.145546	0.0674847	-0.0457773	-1.56306	0.14088	0.467127	-4.88486	-0.100579	0.00902395
BCL2L1	Arterial	12.8741	12.5485	0.0285161	1.14386	0.273623	0.871571	-5.6847	-0.0381665	0.0951987	0.00856242	0.450058	0.660196	0.874304	-6.12045	-0.0246429	0.0417677
BCL2L1	AT1	13.4219	14.1483	-0.0123283	-0.460501	0.65345	0.87929	-5.65591	-0.17174	0.147084	-0.0241742	-1.16284	0.267658	0.680702	-5.34233	-0.0616148	0.0132663
BCL2L1	AT2	12.3572	13.4382	-0.0333071	-1.39744	0.186539	0.607732	-4.96424	-0.0935157	0.0269015	-0.032064	-1.7545	0.103754	0.460408	-5.39237	-0.0708634	0.00673534
BCL2L1	Basal	12.5283	13.5125	0.0386488	0.766611	0.458919	0.837906	-4.95283	-0.0800921	0.15739	-0.0423186	-1.56705	0.144467	0.481558	-5.5212	-0.133407	0.0487694
BCL2L1	Meg-Ery	15.6393	14.2046	0.0119877	0.307922	0.7627	0.801019	-6.34537	-0.056014	0.0799893	0.0458735	1.24158	0.234901	0.557891	-4.98835	-0.0318889	0.123636
BCL2L1	Multiciliated	13.4014	13.283	0.0352205	1.39723	0.191261	0.597073	-5.38913	-0.027199	0.09764	0.000138	0.0139005	0.989171	0.989171	-6.47353	-0.0270684	0.0273435
BCL2L1	Pericytes	12.4722	12.2543	0.0285241	1.15832	0.267363	0.754906	-5.28646	-0.0147404	0.0717887	0.00418094	0.210253	0.836697	0.994333	-6.10216	-0.0401457	0.0485076
BCL2L1	Plasma	12.5609	12.2664	0.0449825	0.578304	0.566974	0.918693	-5.00591	-0.0914356	0.181401	-0.0074408	-0.165644	0.869445	0.949762	-5.50338	-0.0927217	0.0778401
BCL2L1	Proliferating airway	13.2633	12.1434	-0.0526731	-0.227279	0.825223	0.969387	-4.66461	-0.757788	0.652442	0.036692	0.538002	0.603464	0.916542	-5.01288	-0.290454	0.363838
BCL2L1	Proliferating basal	13.1735	11.9465	0.265413	1.6105	0.119295	0.712745	-4.3291	-0.0806825	0.611509	0.023514	0.101431	0.919982	0.974099	-4.68401	-0.459522	0.50655
BCL2L1	Proliferating Immature alveolar	11.8197	11.522	-0.0035297	-0.0710716	0.944423	0.977368	-5.42655	-0.0637664	0.0567069	0.0123717	0.307303	0.763483	0.964192	-5.56133	-0.0763842	0.101128
BCL2L1	Proliferating Meg-Ery	13.7788	12.4609	0.0188115	0.435888	0.66759	0.850022	-6.50868	-0.0739719	0.111595	0.044961	1.47342	0.156217	0.57997	-5.39313	-0.0146053	0.104527
BCL2L1	Goblet	11.7226	12.0368	-0.199078	-0.742409	0.464288	0.962736	-4.62252	-0.664282	0.266127	-0.0067975	-0.139847	0.889825	0.967881	-5.83124	-0.10045	0.0868552
BCL2L1	Transitional AT2	12.5636	12.1308	-0.0023454	-0.055887	0.956348	0.981179	-5.5183	-0.063864	0.0591733	0.014298	0.508952	0.619979	0.838119	-5.74768	-0.0724868	0.101083
BCL2L11	pDC	12.9363	11.4691	-0.0739022	-1.38894	0.178945	0.961069	-4.62132	-0.205705	0.0579003	0.059629	1.2099	0.239335	0.692812	-4.98845	-0.029764	0.149022
BCL2L11	Plasma	13.2815	12.518	-0.032774	-0.405556	0.687679	0.918693	-5.10882	-0.171226	0.105678	0.0270547	0.625378	0.536012	0.814345	-5.46906	-0.0514821	0.105592
BCL2L11	Proliferating Meg-Ery	12.8062	11.8935	0.018034	0.443065	0.662478	0.850022	-6.49825	-0.0797077	0.115776	0.0315639	1.07874	0.293553	0.607804	-5.84575	-0.0575509	0.120679
BMPR2	Arterial	13.9066	12.217	0.108283	2.68965	0.0187653	0.220492	-3.31164	0.0293749	0.18719	0.0480604	1.61402	0.130891	0.683544	-4.96663	-0.0304367	0.126558
BMPR2	Capillaries	13.2341	11.4258	0.11166	2.47422	0.0290873	0.472668	-3.37775	0.0111922	0.212128	0.0525928	1.65065	0.124459	0.573012	-4.79092	0.0172789	0.0879067
BMPR2	Fibroblasts	12.4223	11.2932	0.081919	2.24327	0.0428755	0.627245	-3.7806	0.00161814	0.16222	0.0330587	1.07058	0.30377	0.964028	-5.57684	-0.0029083	0.0690257
BMPR2	Pericytes	12.904	11.8481	0.0762953	1.91233	0.0778929	0.754906	-4.18623	0.0166038	0.135987	0.0305557	1.15939	0.266944	0.924936	-5.44687	-0.0121245	0.0732358
BMPR2	Proliferating airway	12.2885	8.64114	-0.398309	-1.26051	0.238801	0.763993	-4.57228	-1.1393	0.34268	0.13713	1.73362	0.116599	0.661318	-4.23221	0.0120413	0.262218
BMPR2	Proliferating endothelial	13.2604	11.7791	0.0844801	1.77507	0.101378	0.994427	-4.46798	0.0190806	0.14988	0.0419646	1.1896	0.257339	0.924464	-5.28372	0.000916	0.0830133
BMPR2	Venous	13.9626	13.5684	0.111406	1.76179	0.107055	0.684134	-4.34736	-0.0243778	0.24719	0.00104253	0.0257792	0.979915	0.989291	-6.03063	-0.0414606	0.0435457
BPIFA1	Proliferating basal	11.6098	4.47754	0.0184071	0.0918506	0.927517	0.980051	-5.1834	-0.301773	0.338588	0.306914	0.978673	0.33671	0.910515	-4.6008	-0.172129	0.785957
C1QC	Alveolar macrophages	12.4841	12.7859	0.0407587	1.08002	0.301948	0.603896	-5.15439	-0.0684724	0.14999	-0.0091364	-0.259378	0.799863	0.854234	-5.71492	-0.0730611	0.0547883
C1QC	cDC	13.2335	13.3167	0.0308834	0.969699	0.35163	0.668097	-6.56408	-0.0843356	0.146102	-0.0050047	-0.211743	0.835916	0.983865	-6.02097	-0.0496967	0.0396874
C20orf85	Basal	11.9273	15.3626	-0.0591068	-0.552973	0.590977	0.921414	-5.02274	-0.240992	0.122779	-0.0974692	-1.65789	0.12462	0.453164	-5.32326	-0.163645	-0.0312938
C20orf85	Multiciliated	14.7167	13.9415	0.017272	0.223558	0.827405	0.904959	-6.42608	-0.0960203	0.130564	0.0299821	1.03651	0.32332	0.678972	-6.08653	-0.0578521	0.117816
C20orf85	Proliferating airway	12.9206	14.6403	-0.0315583	-0.078578	0.939067	0.969387	-4.64165	-0.638984	0.575868	-0.0673366	-0.555488	0.591933	0.916542	-4.87415	-0.234982	0.100309
C20orf85	Proliferating basal	12.8829	5.76728	-0.104132	-0.592112	0.558861	0.961195	-5.07047	-0.417348	0.209084	0.315402	1.35702	0.186373	0.847644	-4.53991	-0.228466	0.85927
C20orf85	Secretory	13.7055	17.6763	0.0248341	0.442311	0.665168	0.737683	-6.27932	-0.0760387	0.125707	-0.139405	-3.08402	0.00826272	0.338771	-2.3651	-0.188468	-0.0903432
C20orf85	Goblet	13.2597	11.6912	-0.0628053	-0.262546	0.794905	0.984871	-4.66712	-0.542357	0.416746	0.054074	1.16841	0.252914	0.840139	-5.27838	-0.0389179	0.147066
CA4	Arterial	13.8041	14.7809	-0.0940568	-1.78501	0.0979609	0.667438	-4.67665	-0.197334	0.00922045	-0.0251794	-0.628706	0.540598	0.819617	-5.82947	-0.0791536	0.0287948
CA4	Capillaries	12.7638	13.8519	-0.0685616	-1.33755	0.205597	0.586001	-4.91494	-0.135375	-0.0017483	-0.0291613	-0.768195	0.457075	0.740552	-5.69944	-0.0840496	0.025727
CA4	Proliferating endothelial	12.4974	14.2848	-0.046807	-0.709802	0.491467	0.994427	-5.57317	-0.103546	0.00993249	-0.0576787	-1.18967	0.257314	0.924464	-5.26538	-0.152706	0.0373482
CALCA	PNEC	14.9154	20.6315	-0.267139	-6.74602	1.48e-05	0.000561	3.34264	-0.333012	-0.201265	-0.175719	-4.97314	0.000266	0.010114	0.616772	-0.240406	-0.111033
CCL18	Alveolar macrophages	13.6983	9.72859	-0.08847	-0.798465	0.440547	0.707577	-5.42933	-0.154243	-0.022697	0.159406	1.88826	0.0840931	0.446277	-4.4108	0.0564155	0.262396
CCL2	Capillaries	12.8242	11.9958	-0.0104354	-0.208884	0.838008	0.945035	-5.68928	-0.0644948	0.043624	0.0296464	0.800805	0.438658	0.740552	-5.66845	-0.0480209	0.107314
CCL2	cDC	11.909	7.93133	0.14527	2.41043	0.0331789	0.275346	-4.47823	0.0938603	0.196679	0.124931	2.55674	0.0254126	0.321893	-3.34828	0.0802294	0.169632
CCL2	Mast	12.4128	9.1858	0.0267513	0.469602	0.647583	0.836905	-6.17278	-0.171267	0.22477	0.120345	2.72311	0.0194174	0.0998609	-3.06467	0.074035	0.166656
CCL2	SPP1+ macrophages	12.0043	7.64295	0.0663592	0.893572	0.390735	0.894945	-5.19447	0.00695018	0.125768	0.158368	2.82023	0.016702	0.122115	-3.20537	0.130499	0.186237
CCL2	Venous	13	11.1748	0.0673991	0.972885	0.352422	0.816979	-5.09312	0.0222508	0.112547	0.063062	1.44878	0.176506	0.989291	-4.95224	-0.0222522	0.148376
CCL21	Lymphatic endothelial	16.7918	15.1854	0.000694	0.0221416	0.982686	0.995779	-5.92297	-0.0442068	0.0455947	0.0545534	2.61983	0.0218329	0.347029	-3.47794	0.0121496	0.0969571
CCL5	NK & NKT	13.5833	14.183	0.0571174	1.44367	0.171637	0.802554	-4.75528	-0.0343284	0.148563	-0.0274579	-0.920377	0.373531	0.823811	-5.51282	-0.0993463	0.0444305
CCN2	Adventitial fibroblasts	13.5996	13.7444	0.04487	0.665246	0.51697	0.793412	-5.36986	-0.003875	0.0936149	0.000331	0.00722897	0.994337	0.994337	-5.91793	-0.0471813	0.0478428
CCN2	AKR1C1+ & AKR1C2+	13.4312	14.0123	0.151627	2.36313	0.0335098	0.703707	-3.50105	0.0897949	0.213459	-0.0337559	-0.655396	0.523087	0.854943	-5.85467	-0.0925125	0.0250007
CCN2	Basal	12.5423	16.583	0.200106	1.97871	0.0725586	0.580469	-3.97152	0.101293	0.29892	-0.169603	-2.77808	0.0174562	0.155167	-3.5377	-0.294009	-0.0451959
CCN2	Capillaries	12.6493	10.9008	0.183337	2.53109	0.0261954	0.472668	-3.29728	0.104799	0.261875	0.044434	0.779345	0.450723	0.740552	-5.657	-0.0033022	0.0921702
CCN2	Fibroblasts	12.609	9.98297	0.168323	2.28182	0.0399233	0.627245	-3.61786	0.104013	0.232634	0.0714567	1.45739	0.168663	0.877911	-5.12482	0.0052271	0.137686
CCN2	MyoFB	13.6174	9.53952	0.136779	1.50268	0.158788	0.642403	-5.00314	0.0701068	0.203451	0.111916	1.60291	0.134949	0.561129	-5.09633	0.068949	0.154883
CCN2	Pericytes	13.1714	9.22573	0.173082	3.27664	0.00593946	0.285094	-2.0907	0.122859	0.223305	0.116805	2.74815	0.0164676	0.717403	-3.09025	0.0788511	0.15476
CCN2	Proliferating airway	12.3218	15.3806	0.286409	1.00079	0.34276	0.848035	-4.59617	-0.120019	0.692837	-0.126207	-1.3608	0.206275	0.661318	-4.49605	-0.252365	-4.85e-05
CCN2	Proliferating basal	13.1435	20.95	0.248313	1.64391	0.112166	0.712745	-4.29854	-0.0643579	0.560984	-0.348133	-1.47137	0.153123	0.826866	-4.5227	-0.837646	0.14138
CCN2	Goblet	11.5676	14.207	-0.139664	-0.458638	0.650187	0.962736	-4.64225	-0.532364	0.253036	-0.0820797	-1.43864	0.161812	0.769606	-4.87716	-0.169515	0.00535512
CCN2	SMC	14.0167	12.0921	0.0922657	1.37591	0.192509	0.953659	-4.85988	0.0299857	0.154546	0.0597786	1.07254	0.303338	0.949042	-5.32299	-0.0106111	0.130168
CCN2	Transitional AT2	12.3503	10.7791	0.154362	3.15638	0.00824005	0.278457	-2.39811	0.117209	0.191515	0.032827	0.597831	0.561023	0.78759	-5.74588	-0.0161821	0.0818361
CCN2	Venous	13.3253	12.6111	0.194874	1.44605	0.177255	0.684134	-4.8037	0.104198	0.285551	0.00684284	0.068426	0.946728	0.989291	-6.00331	-0.0872512	0.100937
CCNA1	Multiciliated	13.2437	12.3511	0.0524348	0.56922	0.581218	0.845421	-6.14967	-0.0800521	0.184922	0.0297912	0.871925	0.40281	0.704608	-6.11792	-0.0483855	0.107968
CCNA1	Proliferating basal	12.4162	-0.985865	0.0334286	0.190612	0.850302	0.980051	-5.17602	-0.30013	0.366987	0.561032	2.23164	0.0344211	0.638219	-4.37429	-0.0119503	1.13401
CCNB2	Proliferating airway	11.746	6.09307	-0.356186	-0.75018	0.472068	0.884875	-4.61836	-0.895051	0.182679	0.205913	1.50704	0.165651	0.661318	-4.40679	0.0561536	0.355671
CCNB2	Proliferating basal	12.8957	13.515	0.457197	2.79188	0.00966483	0.347934	-2.78298	0.115443	0.79895	-0.0610178	-0.260317	0.796658	0.942773	-4.66919	-0.536934	0.414899
CCNB2	Proliferating Immature alveolar	13.0474	12.135	0.0449025	1.23699	0.237985	0.784553	-4.96589	-0.041168	0.130973	0.0196184	0.530004	0.60505	0.928831	-5.49696	-0.0333488	0.0725855
CCNB2	Proliferating lymphoid	12.6842	13.9388	-0.0117939	-0.209477	0.836563	0.957838	-5.29878	-0.128977	0.105389	-0.0429806	-1.27845	0.218252	0.566092	-5.43676	-0.112211	0.0262496
CCNB2	Proliferating Meg-Ery	13.539	13.1918	-0.0158895	-0.40922	0.686731	0.850022	-6.52065	-0.102033	0.0702544	0.0146036	0.53347	0.599593	0.936863	-6.30571	-0.049235	0.0784423
CCNB2	Proliferating monocytes	12.7329	12.6997	0.083307	2.24648	0.0433016	0.487812	-3.64401	-0.016476	0.18309	-0.0093928	-0.407169	0.69072	0.979709	-5.86173	-0.0540224	0.0352369
CCR7	T	13.0462	11.02	-0.0190897	-0.381836	0.708549	0.93482	-5.72708	-0.070054	0.0318746	0.0752249	2.1251	0.0526444	0.413634	-4.50187	0.0428786	0.107571
CD14	Alveolar macrophages	12.2177	13.1779	-0.0430612	-1.04027	0.319285	0.615816	-5.19161	-0.149642	0.0635197	-0.0271464	-0.702801	0.49596	0.721312	-5.51264	-0.116182	0.0618891
CD14	cDC	13.7612	12.2522	0.0944693	2.36375	0.0361086	0.275346	-4.60381	-0.023654	0.212593	0.0393658	1.34772	0.203024	0.602576	-5.20514	-0.0056374	0.0843689
CD14	Monocytes	13.3095	13.881	0.0218036	0.409836	0.688386	0.855831	-5.4599	-0.0548031	0.0984102	-0.0237136	-0.708245	0.490898	0.728429	-5.70395	-0.0665393	0.019112
CD14	Proliferating monocytes	12.5177	10.4259	0.0690802	1.65079	0.123484	0.554693	-4.40203	-0.0085192	0.14668	0.0678419	2.61755	0.021749	0.364296	-3.22651	0.0226276	0.113056
CD14	SPP1+ macrophages	12.613	9.5016	0.0416309	0.671633	0.515713	0.894945	-5.50867	-0.0191732	0.102435	0.107639	2.2095	0.0493266	0.213749	-4.34854	0.0121549	0.203123
CD19	B	14.211	14.3083	-0.0178223	-0.607787	0.55289	0.998616	-5.5299	-0.0982662	0.0626217	-0.0019047	-0.0969016	0.924154	0.954381	-6.06782	-0.0464507	0.0426412
CD2	Proliferating lymphoid	13.2233	15.05	0.0476129	0.824462	0.421084	0.957838	-5.08908	-0.0333802	0.128606	-0.0710562	-1.95733	0.0669183	0.241488	-4.48694	-0.117371	-0.0247415
CD2	T	13.4618	13.2154	0.0661022	2.92906	0.0113869	0.403964	-2.64839	0.00896678	0.123238	0.00313502	0.189964	0.852175	0.918495	-6.54147	-0.0223681	0.0286381
CD2	Treg	13.7769	14.2014	0.0151747	0.235385	0.817998	0.938036	-5.3887	-0.10862	0.138969	-0.0128732	-0.30105	0.768684	0.992697	-5.72132	-0.0616505	0.0359041
CD247	NK & NKT	15.4033	14.2497	0.0207854	0.581293	0.570623	0.802554	-5.65515	-0.0348071	0.0763779	0.0366368	1.7096	0.110215	0.802997	-4.93277	-0.0036672	0.0769407
CD247	Proliferating lymphoid	14.3617	12.0967	-0.0028359	-0.0565287	0.955579	0.983539	-5.4321	-0.130296	0.124624	0.0802241	2.99014	0.00821914	0.113698	-2.78519	0.00573427	0.154714
CD247	T	13.7598	12.9785	-0.0114791	-0.393786	0.699913	0.93482	-5.69006	-0.0786804	0.0557222	0.0259628	1.35946	0.196362	0.599433	-5.6732	-0.048488	0.100414
CD28	Proliferating lymphoid	12.7876	14.5654	-0.0069778	-0.0837658	0.93422	0.983539	-5.29558	-0.123377	0.109422	-0.0636113	-1.28479	0.21608	0.566092	-5.41202	-0.118577	-0.0086457
CD28	T	13.0358	11.8201	-0.0047874	-0.133686	0.895631	0.93482	-5.81566	-0.0589896	0.0494149	0.0448731	1.75579	0.101864	0.508462	-5.10636	0.0147609	0.0749853
CD28	Treg	13.4319	13.7288	-0.0347319	-0.480989	0.639435	0.938036	-5.27753	-0.117707	0.0482428	-0.000444	-0.0093512	0.992697	0.992697	-5.73097	-0.0923656	0.0914772
CD34	Adventitial fibroblasts	12.5378	11.3864	0.0458898	0.912346	0.37741	0.793412	-5.12025	-0.0677137	0.159493	0.0328558	0.990308	0.339245	0.804042	-5.37809	-0.0457681	0.11148
CD34	Arterial	15.1349	14.0327	0.0336591	1.23519	0.238951	0.871571	-5.4907	-0.02909	0.0964082	0.0349018	1.52532	0.151501	0.712056	-4.95456	-0.0038092	0.0736128
CD34	Capillaries	14.2551	12.3206	0.0374805	1.01189	0.331363	0.748098	-5.26095	-0.0951473	0.170108	0.062941	2.33473	0.0375462	0.387215	-3.75874	0.0168414	0.109041
CD34	Lymphatic endothelial	12.7569	10.7729	0.111414	2.5715	0.0238952	0.64571	-3.27471	0.0481777	0.17465	0.0573357	1.82816	0.0915876	0.656378	-4.64396	0.00976087	0.10491
CD34	Neutrophils	13.1007	11.1986	0.1331	2.02331	0.0619286	0.26543	-3.94791	0.0682664	0.197933	0.0522594	1.13598	0.274438	0.681732	-5.27975	-0.0205124	0.125031
CD34	Pericytes	12.6844	11.5619	0.0363226	1.31373	0.211424	0.754906	-5.05906	-0.0399959	0.112641	0.0342975	1.60266	0.132778	0.924936	-4.90332	-0.0076472	0.0762421
CD34	Proliferating endothelial	14.5672	13.1422	0.0361862	1.09052	0.297019	0.994427	-5.33917	-0.0207257	0.093098	0.0470149	2.06468	0.0613943	0.924464	-4.23389	-0.0339579	0.127988
CD34	Venous	14.1024	13.3105	-0.0072578	-0.0953588	0.92582	0.97426	-5.5963	-0.111516	0.0970006	0.0233373	0.505322	0.623738	0.989291	-5.92539	-0.0265838	0.0732584
CD3D	Proliferating lymphoid	13.3218	14.6257	-0.000907	-0.0141758	0.988855	0.988855	-5.24919	-0.127334	0.125519	-0.048574	-1.5511	0.139276	0.450534	-5.18347	-0.132465	0.0353172
CD3D	T	13.3606	13.3641	-0.0220771	-0.622054	0.54431	0.93482	-5.57871	-0.122622	0.0784682	0.00655882	0.280493	0.783369	0.918495	-6.53662	-0.0868681	0.0999857
CD3E	Proliferating lymphoid	13.7706	15.9575	0.00159713	0.0360159	0.971689	0.983539	-5.41817	-0.0517953	0.0549896	-0.078297	-3.00783	0.00791493	0.113698	-2.6676	-0.163191	0.00659723
CD3E	T	14.2199	14.6975	-0.0162121	-0.493501	0.629621	0.93482	-5.70866	-0.103324	0.0708998	-0.0152	-0.68072	0.507602	0.775502	-6.3757	-0.0575364	0.0271364
CD3E	Treg	13.605	13.9347	-0.0451674	-0.780303	0.450783	0.938036	-5.12008	-0.128609	0.0382742	-0.0056981	-0.14911	0.884018	0.992697	-5.71396	-0.196746	0.18535
CD3G	Proliferating lymphoid	12.9993	13.2919	0.0120265	0.205159	0.839882	0.957838	-5.21383	-0.153782	0.177835	-0.0135863	-0.468759	0.645191	0.861051	-6.18772	-0.0752641	0.0480915
CD3G	T	13.3958	12.8128	-0.0091276	-0.245673	0.809645	0.93482	-5.72137	-0.150654	0.132399	0.0231071	0.955493	0.356192	0.653019	-6.11048	-0.0249118	0.0711261
CD4	cDC	12.6182	11.815	0.0580284	1.61456	0.132779	0.47449	-5.76904	-0.0073217	0.123378	0.0227437	0.830217	0.422875	0.885199	-5.66323	-0.0523287	0.0978161
CD4	pDC	12.3227	15.7914	0.136826	1.7374	0.0964946	0.961069	-4.18097	0.00403247	0.269619	-0.131801	-2.62424	0.0155957	0.373145	-2.95167	-0.217976	-0.045625
CD4	Pericytes	12.5481	11.0822	0.0639781	1.77651	0.0988057	0.754906	-4.37817	0.0157123	0.112244	0.0463196	1.91175	0.0779731	0.924936	-4.45473	-0.0053363	0.0979754
CD44	Activated fibroblasts	12.7277	12.3753	0.0607693	1.44575	0.171555	0.614738	-4.71784	0.00243772	0.119101	0.00577453	0.153849	0.880055	0.914494	-5.70604	-0.0778936	0.0894427
CD44	Adventitial fibroblasts	13.0903	13.4494	0.0434158	0.524203	0.60854	0.804142	-5.21604	-0.0885717	0.175403	-0.0234013	-0.530925	0.603998	0.807473	-5.73051	-0.0901557	0.0433531
CD44	AKR1C1+ & AKR1C2+	14.0888	13.8339	-0.0281488	-0.768979	0.454984	0.941937	-5.54809	-0.140547	0.0842499	0.0128822	0.384678	0.706393	0.937931	-6.03304	-0.037544	0.0633083
CD44	Alveolar macrophages	15.3784	14.2391	-0.0249001	-1.00544	0.335076	0.615816	-5.42116	-0.0904485	0.0406484	0.0412704	2.30822	0.0401687	0.3492	-3.94487	-0.130339	0.21288
CD44	AT1	13.9014	14.1613	-0.0429195	-0.91915	0.376253	0.754767	-5.38365	-0.0927036	0.00686459	-0.0067187	-0.179975	0.860197	0.974087	-5.97398	-0.115516	0.102078
CD44	AT2	14.8141	13.1232	0.0224574	0.546256	0.594485	0.787918	-5.44948	-0.0457379	0.0906527	0.0558046	2.41378	0.0319086	0.341857	-4.31428	0.00782045	0.103789
CD44	B	14.2104	14.2732	-0.0049921	-0.162101	0.873502	0.998616	-5.71784	-0.123834	0.113849	0.00197496	0.092921	0.92726	0.954381	-6.06911	-0.0560171	0.0599671
CD44	Basal	14.0732	13.5352	0.0122335	0.190628	0.852175	0.93389	-5.26992	-0.0815049	0.105972	0.0181943	0.5441	0.59687	0.925127	-6.75007	-0.0377495	0.0741381
CD44	Capillaries	13.3291	13.5002	0.0017634	0.0630469	0.950757	0.950757	-5.86356	-0.0463771	0.0499039	-0.0056963	-0.241666	0.813079	0.901818	-5.99538	-0.0462697	0.0348772
CD44	cDC	14.2824	14.9095	-0.0419069	-1.38418	0.191892	0.567296	-6.1191	-0.129027	0.0452127	-0.0188728	-0.869278	0.40201	0.885199	-5.72205	-0.0577385	0.0199928
CD44	Fibroblasts	13.7729	14.0412	0.0120031	0.237856	0.815689	0.932026	-5.60614	-0.0444	0.0684062	-0.0070485	-0.234616	0.81815	0.964028	-6.20748	-0.0539643	0.0398672
CD44	Immature AT2	15.331	13.9881	0.0342118	1.20578	0.249541	0.751337	-5.33168	-0.0227237	0.0911474	0.0448538	1.92812	0.0761321	0.664425	-4.53616	-0.000742	0.0904493
CD44	Mast	14.6017	13.6179	0.0456226	1.85235	0.0902937	0.586853	-5.20241	-0.0046873	0.0959325	0.0332779	1.40843	0.185954	0.385643	-5.19909	-0.0773571	0.143913
CD44	Meg-Ery	13.6391	12.3226	0.0312131	0.859136	0.404814	0.569738	-6.04498	-0.0221347	0.084561	0.0433142	1.42851	0.175193	0.557891	-4.89077	-0.0219981	0.108626
CD44	Monocytes	15.0587	15.1481	-0.0169605	-0.556976	0.586702	0.771094	-5.45268	-0.0992541	0.0653331	-0.0030846	-0.18167	0.858554	0.926899	-6.11319	-0.0504694	0.0443002
CD44	MyoFB	13.169	12.2029	0.0320014	1.23598	0.240128	0.642403	-5.26784	-0.0192467	0.0832496	0.0215214	1.06487	0.307904	0.682744	-5.66879	-0.0127772	0.05582
CD44	Neutrophils	12.8487	12.6691	0.0439156	0.890771	0.38763	0.591136	-5.21389	-0.0260812	0.113912	0.00230288	0.068431	0.94638	0.984296	-5.90594	-0.0529046	0.0575103
CD44	NK & NKT	14.7521	16.0175	-0.0600614	-1.70585	0.110926	0.802554	-4.43534	-0.17999	0.059867	-0.0370464	-1.91082	0.0774999	0.658749	-4.56482	-0.0850029	0.01091
CD44	pDC	13.7271	15.2236	-0.0290198	-0.406163	0.688601	0.961069	-5.07878	-0.175201	0.117161	-0.0478668	-1.0034	0.326727	0.730749	-5.17914	-0.153059	0.0573251
CD44	Pericytes	12.969	12.9421	0.0333524	0.623293	0.543765	0.785946	-5.54795	-0.0094716	0.0761765	-0.0021251	-0.0602007	0.952902	0.994333	-6.1167	-0.0394008	0.0351507
CD44	Plasma	13.5212	13.3592	0.0657195	0.987658	0.330486	0.877205	-4.83374	-0.0505512	0.18199	0.00236045	0.0650073	0.948559	0.974118	-5.63172	-0.0593625	0.0640834
CD44	PNEC	13.4188	12.1694	0.0803037	2.14043	0.0521541	0.141561	-4.83588	-0.0150859	0.175693	0.0353615	1.14521	0.273068	0.68677	-6.0137	-0.0173855	0.0881085
CD44	Proliferating airway	12.9519	10.0014	0.260976	1.21566	0.254664	0.763993	-4.57097	-0.544369	1.06632	0.100962	1.60359	0.142846	0.661318	-4.33964	-0.100909	0.302832
CD44	Proliferating basal	13.5074	21.9558	0.218127	1.30846	0.202103	0.791649	-4.61982	-0.110638	0.546892	-0.369487	-1.55183	0.132722	0.768292	-4.50343	-0.854075	0.115101
CD44	Proliferating endothelial	12.6866	12.5486	0.0491462	1.07623	0.303107	0.994427	-5.26613	-0.0126255	0.110918	0.00292417	0.0875648	0.931675	0.971852	-5.93231	-0.0389032	0.0447516
CD44	Proliferating Immature alveolar	14.0732	13.6778	-0.000899	-0.026462	0.979291	0.98691	-5.67853	-0.0591859	0.0573877	0.0161133	0.501379	0.624493	0.942032	-5.60836	-0.0824039	0.114631
CD44	Proliferating lymphoid	14.5791	16.0635	-0.0172037	-0.393611	0.698757	0.957838	-5.37387	-0.113545	0.0791375	-0.0511033	-2.21504	0.0406866	0.220108	-4.27687	-0.11737	0.0151629
CD44	Proliferating Meg-Ery	13.6646	12.0908	0.101756	2.42275	0.0250282	0.156426	-3.96191	-0.0022286	0.205741	0.0458728	1.54538	0.137944	0.57997	-5.29667	-0.0258691	0.117615
CD44	Proliferating monocytes	14.1309	13.2817	0.0241308	0.50654	0.62123	0.798005	-5.46726	-0.0327463	0.0810079	0.0263656	0.998944	0.336631	0.979709	-5.63826	-0.0192154	0.0719467
CD44	Secretory	13.9441	13.239	0.0508018	1.187	0.255406	0.402755	-5.69553	-0.0215279	0.123131	0.0206454	0.605917	0.554479	0.888349	-5.53832	-0.0437542	0.0850451
CD44	Goblet	13.1075	10.8158	-0.16842	-0.675623	0.50506	0.962736	-4.64042	-0.638756	0.301917	0.0794688	1.60607	0.119961	0.728336	-4.72971	-0.0093337	0.168271
CD44	SMC	13.7583	13.3499	0.0267098	0.674172	0.512226	0.953659	-5.48371	-0.0506265	0.104046	0.0107469	0.340299	0.739166	0.949042	-5.84618	-0.0347895	0.0562833
CD44	SPP1+ macrophages	14.4493	14.0102	-0.0187781	-0.526157	0.609252	0.894945	-5.70393	-0.121281	0.0837246	0.021305	0.995975	0.340726	0.553679	-6.37272	-0.011445	0.054055
CD44	T	15.0851	15.26	-0.0030752	-0.131191	0.897567	0.93482	-5.85945	-0.0516024	0.0454521	-0.0032449	-0.211211	0.83589	0.918495	-6.67196	-0.0400641	0.0335743
CD44	Transitional AT2	14.4213	13.1536	0.0385012	1.37168	0.195169	0.634614	-4.99715	-0.0633063	0.140309	0.038214	1.7479	0.105896	0.483148	-4.7048	-0.0308927	0.107321
CD44	Treg	15.2908	14.8922	-0.0050071	-0.161194	0.874703	0.938036	-5.80641	-0.164834	0.15482	0.0207897	1.14693	0.274431	0.992697	-5.67416	-0.0336171	0.0751965
CD44	Venous	12.1347	10.877	0.0848818	1.40853	0.187802	0.684134	-4.69481	-0.0755881	0.245352	0.0406543	1.12026	0.287494	0.989291	-5.37105	-0.0623355	0.143644
CD52	Alveolar macrophages	12.189	9.87343	0.0698516	1.2992	0.218957	0.592621	-4.91481	-0.0478393	0.187542	0.0785634	1.5415	0.149863	0.53635	-4.67303	-0.0415389	0.198666
CD52	B	13.5102	13.0436	-0.012319	-0.353518	0.728874	0.998616	-5.56384	-0.12003	0.0953925	0.0143473	0.627064	0.540531	0.787632	-5.80964	-0.0448181	0.0735128
CD52	Proliferating lymphoid	12.176	12.6975	0.030556	0.510574	0.616209	0.957838	-5.21304	-0.0925018	0.153614	-0.0239791	-0.621146	0.542735	0.832791	-5.96435	-0.11269	0.0647318
CD52	T	12.642	12.063	0.0246773	0.721754	0.482809	0.93482	-5.55437	-0.0250481	0.0744026	0.0160691	0.610319	0.551827	0.783948	-6.27628	-0.0218759	0.0540141
CD68	Alveolar macrophages	15.1162	15.499	-0.005564	-0.23191	0.820624	0.845492	-5.91092	-0.0347961	0.0236682	-0.0121275	-0.663716	0.519769	0.721312	-5.96989	-0.0909601	0.0667051
CD68	cDC	14.3464	13.6222	0.0144362	0.536955	0.601265	0.787668	-6.89139	-0.112961	0.141834	0.0227632	1.21421	0.248381	0.699147	-5.383	-0.0771275	0.122654
CD68	Monocytes	13.3817	14.6516	-0.0011705	-0.0254816	0.980045	0.980045	-5.53626	-0.10643	0.104089	-0.0455411	-1.58499	0.136214	0.36858	-4.80793	-0.124395	0.033313
CD68	Proliferating monocytes	12.7819	11.7373	0.123214	2.42024	0.0314377	0.487812	-3.40374	0.015346	0.231081	0.019118	0.60146	0.558206	0.979709	-5.76445	-0.0432545	0.0814905
CD68	SPP1+ macrophages	13.0262	12.5952	-0.0108937	-0.375856	0.714192	0.894945	-5.69593	-0.200466	0.178678	0.0143325	0.70941	0.492874	0.676176	-6.39043	-0.0469241	0.0755891
CD69	NK & NKT	13.8954	14.7494	-0.0163442	-0.422347	0.679421	0.845133	-5.58319	-0.100795	0.0681061	-0.0294735	-1.1505	0.26991	0.823811	-5.40644	-0.0762278	0.0172807
CD69	Proliferating lymphoid	12.7408	13.8189	-0.0781063	-1.14081	0.269751	0.957838	-4.81334	-0.241378	0.085165	-0.0203932	-0.536593	0.598495	0.832791	-6.15328	-0.0834789	0.0426924
CD69	T	14.1952	15.9467	-0.0096269	-0.245264	0.809955	0.93482	-5.78995	-0.0556837	0.03643	-0.0601534	-2.25373	0.0414875	0.380302	-4.34121	-0.110245	-0.0100612
CD79A	B	13.9889	13.4786	0.0477944	1.09134	0.293228	0.998616	-5.19979	-0.0125666	0.108155	0.0173272	0.548038	0.592145	0.792835	-5.89978	-0.0490501	0.0837046
CD79A	Plasma	12.6638	14.4302	0.0242501	0.352804	0.726472	0.918693	-5.10511	-0.112064	0.160565	-0.0620001	-1.51229	0.139952	0.711308	-4.57021	-0.148309	0.0243091
CD79B	B	13.3606	12.9291	-0.0067586	-0.190016	0.851976	0.998616	-5.57473	-0.194806	0.181289	0.0131558	0.567926	0.578921	0.792835	-5.81951	-0.0881988	0.11451
CD86	cDC	12.3663	13.454	-0.0140151	-0.370405	0.717636	0.874032	-6.86607	-0.0771914	0.0491612	-0.0373384	-1.4067	0.185273	0.602576	-5.06417	-0.091797	0.0171202
CD86	SPP1+ macrophages	12.3621	13.6931	-0.0163724	-0.540153	0.599886	0.894945	-5.54791	-0.10833	0.0755856	-0.0441778	-1.92801	0.0801314	0.260427	-4.78871	-0.114834	0.0264781
CD8A	NK & NKT	12.9223	14.2867	-0.0764368	-1.24921	0.232816	0.802554	-4.93035	-0.153982	0.00110867	-0.0383327	-0.844297	0.413216	0.823811	-5.53956	-0.085899	0.00923361
CD8A	Proliferating lymphoid	12.9205	11.9055	0.0380062	0.418498	0.680818	0.957838	-5.16045	-0.0858937	0.161906	0.0328056	0.757401	0.45917	0.832302	-6.0406	-0.0335682	0.0991794
CD8A	T	13.5852	14.8937	-0.064415	-2.3189	0.036724	0.403964	-3.63093	-0.134604	0.00577373	-0.0358822	-1.85367	0.0858508	0.508462	-4.9663	-0.0853187	0.0135543
CDH26	Proliferating airway	12.6702	13.9848	0.57894	1.47443	0.174052	0.763993	-4.5622	0.155556	1.00232	-0.0919837	-0.708253	0.496502	0.915843	-4.75087	-0.224176	0.0402083
CDH26	Proliferating basal	12.8284	10.0654	0.187943	1.07043	0.294207	0.835554	-4.79021	-0.163803	0.53969	0.0973766	0.417113	0.68	0.94026	-4.66455	-0.333241	0.527994
CDK1	Plasma	12.3192	12.5164	0.0249085	0.323376	0.748445	0.918693	-5.07379	-0.116847	0.166664	-0.0185927	-0.406687	0.686856	0.86493	-5.41092	-0.0988258	0.0616404
CDK1	Proliferating airway	11.9997	11.7335	-0.161736	-0.313136	0.761225	0.935481	-4.62248	-0.613038	0.289566	0.0162466	0.103707	0.919648	0.993196	-4.85354	-0.114934	0.147427
CDK1	Proliferating basal	13.4812	15.828	0.0591234	0.350022	0.729126	0.980051	-5.15473	-0.271333	0.38958	-0.105406	-0.490046	0.628188	0.94026	-4.66579	-0.524231	0.313418
CDK1	Proliferating endothelial	13.3689	13.7796	-0.000651	-0.0113712	0.991115	0.994427	-5.82561	-0.0662443	0.064943	-0.0126764	-0.306842	0.764253	0.95217	-5.91643	-0.0654828	0.0401299
CDK1	Proliferating Immature alveolar	14.2194	12.9761	0.0309102	1.22626	0.241866	0.784553	-5.03501	-0.0366827	0.0985032	0.0369562	1.50588	0.156022	0.850272	-4.73679	-0.022629	0.0965413
CDK1	Proliferating lymphoid	13.5953	14.298	0.0113721	0.258014	0.79949	0.957838	-5.31721	-0.129945	0.152689	-0.0255609	-1.08171	0.294472	0.638874	-5.7882	-0.0939274	0.0428057
CDK1	Proliferating Meg-Ery	14.3822	13.3017	-0.0628343	-1.57192	0.131668	0.301465	-5.4245	-0.147202	0.021533	0.0437676	1.57356	0.131288	0.57997	-5.28605	-0.0379895	0.125525
CDK1	Proliferating monocytes	13.2129	13.0047	0.0534763	1.47196	0.16558	0.554693	-4.64124	-0.0138262	0.120779	0.00153408	0.0689972	0.946075	0.979709	-5.99474	-0.0438733	0.0469415
CEACAM5	Proliferating airway	12.4639	7.61912	-0.0952933	-0.424889	0.680773	0.925851	-4.65608	-0.558539	0.367952	0.174157	2.65057	0.0261785	0.661318	-3.4346	-0.000394	0.348708
CEACAM6	AT1	13.1634	15.6659	0.013438	0.179779	0.860348	0.916458	-5.75959	-0.0830331	0.109909	-0.0856943	-1.30271	0.217295	0.680702	-5.10091	-0.124725	-0.0466639
CEACAM6	AT2	12.086	12.2923	-0.0658164	-1.18893	0.256515	0.650449	-5.22852	-0.14232	0.0106869	-0.0033312	-0.074281	0.94196	0.955416	-6.8402	-0.0612034	0.054541
CEACAM6	Neutrophils	13.9401	11.5343	-0.0260997	-0.64188	0.530993	0.689161	-5.37229	-0.0855966	0.0333972	0.0876527	3.01424	0.00900995	0.274803	-2.46755	0.0468052	0.1285
CEACAM6	Proliferating airway	13.8457	7.00514	0.0908946	0.227626	0.824962	0.969387	-4.67054	-0.342377	0.524166	0.236133	1.93847	0.0841127	0.661318	-4.05603	0.000992	0.471275
CEACAM6	Proliferating Immature alveolar	11.7403	6.98132	-0.0176678	-0.138463	0.891998	0.968144	-5.294	-0.176187	0.140851	0.168098	1.88971	0.0813197	0.850272	-4.15209	0.086778	0.249418
CEACAM6	Secretory	13.5282	12.8911	0.130769	2.08328	0.0564665	0.165366	-4.42952	0.0545244	0.207013	0.00848424	0.172639	0.86546	0.957244	-5.70634	-0.0868522	0.103821
CENPF	Proliferating airway	12.2836	9.16766	-0.370197	-0.826304	0.429732	0.884875	-4.61203	-1.01676	0.276371	0.112976	0.810577	0.438262	0.888381	-4.78829	-0.129057	0.355009
CENPF	Proliferating basal	12.9167	2.90376	0.201501	1.16254	0.255518	0.835554	-4.72022	-0.133724	0.536726	0.412135	1.7923	0.0846645	0.664867	-4.44813	-0.0454341	0.869704
CENPF	Proliferating endothelial	12.528	13.8619	0.000416	0.00713189	0.994427	0.994427	-5.81325	-0.0522092	0.0530421	-0.0455719	-1.06112	0.309643	0.924464	-5.39272	-0.0892763	-0.0018676
CENPF	Proliferating Immature alveolar	13.1554	13.071	0.0834998	3.05882	0.00915019	0.407183	-2.43796	0.0340942	0.132905	-0.008065	-0.275794	0.787045	0.964192	-5.58895	-0.0902452	0.0741152
CENPF	Proliferating lymphoid	13.4914	13.6073	0.0215553	0.402423	0.692383	0.957838	-5.29673	-0.0756062	0.118717	-0.0057005	-0.193443	0.848902	0.91505	-6.34894	-0.0746564	0.0632554
CENPF	Proliferating Meg-Ery	14.1158	13.2654	-0.0419645	-0.892157	0.382926	0.617623	-6.21019	-0.118825	0.0348955	0.0339633	1.02735	0.31653	0.607804	-5.93267	-0.0306377	0.0985644
CENPF	Proliferating monocytes	12.9782	12.3898	0.117408	2.37705	0.0340562	0.487812	-3.46471	0.0565747	0.178242	0.00211142	0.0687486	0.946269	0.979709	-5.95271	-0.0494736	0.0536964
CFTR	Proliferating airway	12.468	12.4466	-0.0027158	-0.0096975	0.992472	0.999537	-4.64393	-0.358707	0.353275	-0.0028523	-0.032028	0.97514	0.993196	-4.94491	-0.173017	0.167312
CFTR	Goblet	13.3834	13.2401	0.387734	1.68033	0.104498	0.962736	-4.46519	-0.0811307	0.856598	0.00317648	0.0654717	0.948284	0.971134	-5.91728	-0.0730996	0.0794525
CHGB	PNEC	14.9394	15.4562	-0.0359808	-1.0057	0.333178	0.506431	-6.36613	-0.0906909	0.0187293	-0.0174206	-0.549068	0.592401	0.792862	-6.40681	-0.0642829	0.0294418
CLDN5	Arterial	13.3557	15.4135	-0.0237476	-0.662713	0.519269	0.871571	-6.06388	-0.0735764	0.0260811	-0.06483	-2.39227	0.0328205	0.514188	-3.76421	-0.102119	-0.0275407
CLDN5	Venous	12.1163	12.9449	-0.0427419	-0.522055	0.612434	0.951891	-5.36295	-0.156407	0.0709233	-0.0182636	-0.347575	0.735005	0.989291	-5.81575	-0.0688311	0.0323039
COL1A1	Activated fibroblasts	17.3583	17.6519	-0.0021844	-0.154811	0.879311	0.93897	-6.44302	-0.0594205	0.0550517	-0.0106207	-1.05725	0.309352	0.696033	-6.21971	-0.164588	0.143347
COL1A1	Adventitial fibroblasts	17.3121	17.9715	-0.0130343	-0.587011	0.566774	0.798714	-5.9157	-0.205637	0.179568	-0.0211407	-1.19267	0.253307	0.781031	-5.60387	-0.0674133	0.0251318
COL1A1	AKR1C1+ & AKR1C2+	16.2984	15.4995	0.00425867	0.117455	0.908207	0.958907	-5.83206	-0.093338	0.101855	0.0254719	0.958152	0.354621	0.744705	-5.86656	-0.0705653	0.121509
COL1A1	Alveolar macrophages	12.6379	15.957	-0.138095	-1.45819	0.171169	0.550211	-4.5889	-0.186635	-0.0895554	-0.10828	-1.76707	0.103328	0.46842	-4.46054	-0.223889	0.00732885
COL1A1	Arterial	13.7982	14.59	-0.0290538	-0.729525	0.478818	0.871571	-5.98711	-0.114093	0.0559859	-0.0229462	-0.669101	0.515318	0.819617	-5.81027	-0.0854539	0.0395614
COL1A1	AT1	14.2966	15.7599	0.0009	0.0259609	0.979718	0.979718	-5.82657	-0.072554	0.0743532	-0.051153	-1.74563	0.106587	0.522276	-4.61395	-0.0926703	-0.0096357
COL1A1	AT2	14.0194	14.467	-0.0082379	-0.211054	0.83624	0.942429	-5.64135	-0.0555655	0.0390897	-0.0174087	-0.711089	0.490058	0.869853	-6.57742	-0.0609842	0.0261668
COL1A1	B	14.7143	17.3076	-0.02566	-0.661043	0.519127	0.998616	-5.53773	-0.116097	0.0647766	-0.0880092	-3.19277	0.00638851	0.212857	-2.23171	-0.12861	-0.047408
COL1A1	Basal	14.0656	15.4192	-0.0240584	-0.251047	0.806253	0.921414	-5.25759	-0.488594	0.440477	-0.0494983	-0.965556	0.354335	0.70867	-6.39726	-0.175018	0.0760217
COL1A1	Capillaries	15.1068	16.5264	-0.0411566	-0.980411	0.346045	0.749764	-5.28416	-0.154051	0.0717373	-0.046706	-1.56256	0.143872	0.573012	-4.91335	-0.0952054	0.00179339
COL1A1	cDC	15.0607	15.3374	0.0196803	0.506473	0.621843	0.787668	-6.97566	-0.0312324	0.0705931	-0.0107399	-0.386023	0.706341	0.976034	-6.06002	-0.0905845	0.0691048
COL1A1	Fibroblasts	16.5556	16.7212	0.0100335	0.285623	0.779653	0.932026	-5.87439	-0.105748	0.125815	-0.0059628	-0.290199	0.776227	0.964028	-6.51252	-0.128439	0.116513
COL1A1	Immature AT2	14.7934	15.5121	0.00905948	0.258256	0.800282	0.955521	-5.76237	-0.0880745	0.106193	-0.0257043	-0.981623	0.344329	0.9054	-5.5935	-0.0712628	0.0198541
COL1A1	Lymphatic endothelial	15.6143	16.4364	-0.0098125	-0.274082	0.788518	0.976598	-5.82527	-0.0507575	0.0311324	-0.0243355	-0.973433	0.348881	0.789573	-5.72818	-0.0832344	0.0345633
COL1A1	Mast	16.3694	16.5396	-0.000181	-0.007481	0.994162	0.994162	-7.21206	-0.0751734	0.0748123	-0.0063138	-0.267143	0.794178	0.840894	-6.47924	-0.0573858	0.0447583
COL1A1	Meg-Ery	14.0536	14.4495	0.0604183	1.25563	0.229914	0.36403	-5.61794	-0.0157007	0.136537	-0.0250494	-0.610016	0.551678	0.748706	-5.59551	-0.0885962	0.0384974
COL1A1	Monocytes	13.9473	16.8641	-0.0702279	-1.40283	0.18335	0.747444	-4.73442	-0.160261	0.0198047	-0.0957168	-3.17831	0.0070068	0.161156	-2.28609	-0.143361	-0.0480728
COL1A1	Multiciliated	13.1122	12.7143	-0.0577461	-0.671185	0.516643	0.841757	-6.08608	-0.162937	0.0474451	0.0205815	0.554071	0.591172	0.775914	-6.20304	-0.0233087	0.0644717
COL1A1	MyoFB	17.1396	17.4232	-0.0064014	-0.70504	0.494251	0.864243	-6.42942	-0.0795693	0.0667666	-0.0089184	-1.23933	0.238928	0.580253	-6.14389	-0.0640541	0.0462173
COL1A1	Neutrophils	13.3767	15.4107	-0.0387759	-0.72194	0.481841	0.645813	-5.34747	-0.131433	0.0538809	-0.0665786	-1.83673	0.0868845	0.538964	-4.4379	-0.112034	-0.0211236
COL1A1	NK & NKT	14.7643	17.0566	0.0131973	0.282864	0.781572	0.926981	-5.81207	-0.0371996	0.0635943	-0.0800945	-2.49537	0.0262372	0.486963	-3.58658	-0.119333	-0.0408556
COL1A1	pDC	15.2135	16.4275	-0.0975279	-1.20912	0.23963	0.961069	-4.64499	-0.201815	0.00675905	-0.0330965	-0.640711	0.52842	0.894472	-5.45794	-0.124274	0.0580808
COL1A1	Pericytes	15.5969	16.2464	-0.0170225	-0.563386	0.582663	0.799081	-5.80775	-0.11063	0.0765845	-0.0193768	-0.889841	0.38956	0.924936	-5.8783	-0.0508541	0.0121005
COL1A1	Plasma	13.2127	15.5428	0.150623	1.89662	0.0666343	0.631896	-3.98892	-0.0077691	0.309016	-0.0930414	-2.01249	0.0523645	0.60927	-3.89547	-0.172253	-0.0138295
COL1A1	PNEC	15.3561	14.0823	0.062782	1.53353	0.149464	0.270459	-5.733	-0.0187884	0.144352	0.042626	1.16817	0.264021	0.68677	-5.87337	-0.0337235	0.118976
COL1A1	Proliferating airway	13.4052	11.9361	-0.39735	-1.55513	0.153918	0.763993	-4.51966	-0.945594	0.150893	0.0617948	0.799768	0.44419	0.888381	-4.89016	-0.0733085	0.196898
COL1A1	Proliferating basal	13.376	12.6182	0.168696	0.955355	0.348148	0.835554	-4.88555	-0.165321	0.502713	0.0173549	0.0750662	0.940733	0.976915	-4.68498	-0.411087	0.445796
COL1A1	Proliferating endothelial	14.7505	15.621	-0.013511	-0.306083	0.764817	0.994427	-5.80874	-0.0766487	0.0496267	-0.0295618	-0.981984	0.345602	0.924464	-5.57391	-0.0731396	0.0140159
COL1A1	Proliferating Immature alveolar	13.9672	14.0708	0.0153379	0.429342	0.674709	0.918056	-5.60814	-0.0839096	0.114585	0.00136551	0.037111	0.970961	0.983759	-5.66888	-0.0583939	0.0611249
COL1A1	Proliferating lymphoid	14.0683	16.825	0.0294888	0.643738	0.528327	0.957838	-5.26197	-0.0696999	0.128677	-0.100603	-3.60225	0.0021953	0.0607367	-1.45286	-0.166497	-0.0347095
COL1A1	Proliferating Meg-Ery	13.9123	14.974	0.0354061	0.667364	0.512173	0.711352	-6.388	-0.0534865	0.124299	-0.0384338	-1.0275	0.316462	0.607804	-5.93203	-0.0959774	0.0191099
COL1A1	Proliferating monocytes	13.0372	15.0942	-0.104586	-1.55462	0.144802	0.554693	-4.53783	-0.186606	-0.0225666	-0.0641588	-1.61787	0.130452	0.97114	-4.81514	-0.11589	-0.0124275
COL1A1	Secretory	14.3301	15.1783	0.174371	3.09484	0.00808853	0.0414537	-2.63534	0.064324	0.284417	-0.0475899	-1.08077	0.298461	0.764806	-5.18914	-0.111341	0.016161
COL1A1	Goblet	13.197	11.348	0.319189	1.48248	0.149862	0.962736	-4.51277	-0.220084	0.858462	0.0554731	1.24352	0.224428	0.840139	-5.19386	-0.044816	0.155762
COL1A1	SMC	16.7768	17.0706	0.000188	0.010509	0.991778	0.993413	-6.27997	-0.0522395	0.0526152	-0.0107508	-0.758973	0.461654	0.949042	-6.20917	-0.0591338	0.0376322
COL1A1	SPP1+ macrophages	15.5135	16.1061	0.0126833	0.265801	0.795322	0.894945	-5.95319	-0.0565636	0.0819303	-0.0275836	-0.951553	0.36182	0.564781	-6.55977	-0.0656626	0.0104954
COL1A1	T	15.5123	17.4584	0.021749	0.516748	0.613726	0.93482	-5.85635	-0.0541042	0.0976021	-0.0726793	-2.34108	0.0352244	0.380302	-4.28133	-0.110111	-0.0352476
COL1A1	Transitional AT2	15.0394	14.9888	0.0364637	1.15392	0.270913	0.659221	-5.27882	0.00337851	0.0695489	0.0041099	0.159934	0.875583	0.941064	-6.09231	-0.044236	0.0524558
COL1A1	Treg	16.0434	16.6491	0.0307024	0.721184	0.485024	0.938036	-5.6674	-0.0481221	0.109527	-0.0276875	-1.27527	0.22707	0.992697	-5.76107	-0.0702415	0.0148664
COL1A1	Venous	14.6677	15.1854	-0.0820525	-1.41496	0.185956	0.684134	-4.75673	-0.172815	0.00871003	-0.0141967	-0.426755	0.678149	0.989291	-6.03746	-0.0433664	0.014973
COL1A2	Activated fibroblasts	16.8906	17.3812	-0.0046963	-0.210966	0.836134	0.93897	-6.27449	-0.116366	0.106973	-0.0176086	-1.20844	0.248069	0.653081	-5.97819	-0.0799354	0.0447182
COL1A2	Adventitial fibroblasts	16.8837	17.4417	-0.0127593	-0.562569	0.582846	0.798714	-5.87619	-0.0941502	0.0686316	-0.0170975	-0.959469	0.354001	0.804042	-5.8043	-0.0808467	0.0466517
COL1A2	AKR1C1+ & AKR1C2+	15.6459	14.0322	0.0230694	0.640896	0.532185	0.941937	-5.56664	-0.0308391	0.076978	0.0519141	2.00713	0.0649241	0.340851	-4.44786	-0.0176517	0.12148
COL1A2	Arterial	13.5287	13.7857	0.0149259	0.575599	0.574866	0.871571	-6.07373	-0.0483984	0.0782502	-0.0091926	-0.436594	0.669679	0.874304	-5.97865	-0.0754909	0.0571058
COL1A2	AT1	13.4173	13.5629	0.0508293	1.97347	0.0720947	0.643894	-4.16285	0.00316164	0.098497	-0.0095416	-0.450453	0.660472	0.898976	-5.8822	-0.0445574	0.0254742
COL1A2	AT2	13.1074	12.848	0.0249174	0.901429	0.384364	0.779709	-5.39758	-0.062243	0.112078	0.00515074	0.257902	0.800671	0.954424	-6.7987	-0.107362	0.117664
COL1A2	B	14.4766	16.0124	-6.52e-05	-0.0017659	0.998616	0.998616	-5.73958	-0.0491334	0.0490029	-0.0564934	-2.14667	0.049491	0.489956	-4.04898	-0.101338	-0.0116483
COL1A2	Basal	13.3379	13.3819	0.0689972	0.793778	0.44356	0.837906	-5.01118	-0.26477	0.402765	-0.0244895	-0.513682	0.6173	0.925127	-6.67501	-0.0610977	0.0121187
COL1A2	Capillaries	14.7088	15.571	-0.028168	-0.820501	0.42777	0.797721	-5.38453	-0.0996205	0.0432844	-0.0283489	-1.2053	0.251088	0.679559	-5.34765	-0.0714731	0.0147752
COL1A2	cDC	14.4849	13.8254	0.0375279	1.14342	0.275505	0.650847	-6.41421	-0.0215499	0.0966057	0.0192771	0.815442	0.430952	0.885199	-5.76847	-0.0345032	0.0730574
COL1A2	Fibroblasts	16.1461	16.0631	0.0118171	0.388249	0.704095	0.932026	-5.74072	-0.0441098	0.0677439	0.00203025	0.118701	0.907321	0.964028	-6.48156	-0.0206283	0.0246887
COL1A2	Immature AT2	13.7184	13.365	-0.0076105	-0.226744	0.824174	0.955521	-5.66542	-0.0854433	0.0702223	0.0128836	0.508225	0.61987	0.9054	-5.81755	-0.0291871	0.0549544
COL1A2	Lymphatic endothelial	14.924	14.6909	0.0191395	0.574769	0.575692	0.976598	-5.66704	-0.0460552	0.0843342	0.00770673	0.317504	0.756126	0.922952	-6.07222	-0.108786	0.1242
COL1A2	Mast	15.9275	16.2124	0.00480141	0.254749	0.8035	0.903938	-7.09297	-0.0610566	0.0706594	-0.010247	-0.574879	0.576654	0.827722	-6.29533	-0.168379	0.147885
COL1A2	Meg-Ery	13.6376	13.6367	-0.0191268	-0.51832	0.612373	0.771819	-6.25684	-0.0938873	0.0556337	0.000779	0.0248478	0.980529	0.980529	-5.77783	-0.0805881	0.0821454
COL1A2	Monocytes	13.4174	15.678	-0.029893	-0.697942	0.497115	0.762242	-5.31651	-0.101977	0.0421908	-0.0750206	-2.75626	0.0159352	0.166116	-2.97672	-0.131337	-0.0187044
COL1A2	MyoFB	16.6375	16.8773	-0.0018927	-0.114977	0.910366	0.972063	-6.55276	-0.0587097	0.0549242	-0.0083701	-0.656642	0.523811	0.809526	-6.58489	-0.0387084	0.0219682
COL1A2	Neutrophils	13.2103	14.0605	0.00309675	0.074104	0.941943	0.941943	-5.5648	-0.0803264	0.0865199	-0.0316952	-1.1036	0.287792	0.681732	-5.32545	-0.0950292	0.0316387
COL1A2	NK & NKT	14.3791	15.8985	0.0236681	0.687217	0.503583	0.802554	-5.59238	-0.0467769	0.0941132	-0.0557454	-2.29702	0.0381932	0.486963	-3.88174	-0.105957	-0.0055342
COL1A2	pDC	14.808	15.63	-0.031973	-0.475461	0.63921	0.961069	-5.06099	-0.15044	0.0864941	-0.025405	-0.578009	0.56921	0.894472	-5.49807	-0.131347	0.0805367
COL1A2	Pericytes	16.0087	16.0855	-0.0049726	-0.168223	0.86897	0.947968	-5.99379	-0.0551022	0.045157	-0.0026638	-0.122956	0.904003	0.994333	-6.29706	-0.0395341	0.0342065
COL1A2	Plasma	13.6212	15.2081	0.0479123	0.697919	0.490103	0.918693	-5.0054	-0.114235	0.21006	-0.0639082	-1.69063	0.100306	0.711308	-4.40429	-0.137999	0.0101825
COL1A2	PNEC	14.8302	13.3038	0.0628782	1.58482	0.137371	0.261005	-5.66224	0.00177562	0.123981	0.0533242	1.52178	0.152359	0.541599	-5.44431	-0.0024451	0.109093
COL1A2	Proliferating basal	11.9714	11.6905	0.0798138	0.465789	0.645223	0.97543	-5.11385	-0.251889	0.411517	0.00450488	0.0182208	0.985601	0.997845	-4.6662	-0.464517	0.473527
COL1A2	Proliferating endothelial	14.5135	15.0398	-0.0068022	-0.215832	0.832764	0.994427	-5.83963	-0.0763121	0.0627077	-0.0188133	-0.843715	0.415425	0.924464	-5.66856	-0.0558928	0.0182662
COL1A2	Proliferating Immature alveolar	12.8922	11.3724	0.0420833	1.12329	0.281645	0.80365	-5.02582	-0.0348583	0.119025	0.0498086	1.40308	0.18404	0.850272	-4.77317	-0.0031809	0.102798
COL1A2	Proliferating lymphoid	13.6959	15.5271	0.019442	0.454767	0.655025	0.957838	-5.34283	-0.0612029	0.100087	-0.0666306	-2.56218	0.0201862	0.152152	-3.51631	-0.117601	-0.01566
COL1A2	Proliferating Meg-Ery	13.8004	12.9685	0.154675	3.25679	0.00395193	0.0493992	-2.24305	0.0748973	0.234453	0.0121004	0.357906	0.724167	0.941633	-6.38093	-0.0626863	0.086887
COL1A2	Proliferating monocytes	12.5548	14.3124	-0.0705341	-1.48734	0.161532	0.554693	-4.59492	-0.157133	0.0160642	-0.0551182	-1.91021	0.0791436	0.818822	-4.35217	-0.0986967	-0.0115397
COL1A2	SMC	16.466	16.3902	0.00701749	0.310433	0.761242	0.991615	-6.13625	-0.0601165	0.0741515	0.00254226	0.152924	0.880849	0.949042	-6.47125	-0.048798	0.0538825
COL1A2	SPP1+ macrophages	15.1077	15.2871	0.0147794	0.358912	0.726474	0.894945	-5.86528	-0.0662943	0.095853	-0.0142248	-0.571829	0.578967	0.7379	-6.79938	-0.0517047	0.0232552
COL1A2	T	14.9871	15.9331	0.0459342	1.29362	0.217579	0.93482	-5.14804	-0.0210796	0.112948	-0.0420201	-1.65932	0.120182	0.508462	-5.35944	-0.0943336	0.0102934
COL1A2	Transitional AT2	14.46	13.3716	0.0675988	1.67134	0.120408	0.634614	-4.64225	0.00419046	0.131007	0.0389401	1.19505	0.255063	0.635232	-5.40064	-0.0418733	0.119754
COL1A2	Treg	15.4254	15.3336	0.0525323	1.77565	0.101902	0.938036	-4.41141	-0.0889983	0.194063	-0.0033554	-0.213539	0.834599	0.992697	-6.3356	-0.0441259	0.0374152
COL1A2	Venous	14.1083	14.2696	-0.0201558	-0.435262	0.672156	0.951891	-5.51845	-0.116587	0.0762751	-0.005868	-0.209151	0.83832	0.989291	-6.0424	-0.154169	0.142433
COL3A1	Activated fibroblasts	17.1957	17.2803	-0.0011297	-0.0808687	0.936759	0.93897	-6.40168	-0.111239	0.108979	-0.0035398	-0.365394	0.720602	0.891221	-6.69363	-0.0711054	0.0640258
COL3A1	Adventitial fibroblasts	17.1122	17.523	-0.0149261	-0.737312	0.47341	0.793412	-5.78849	-0.0934501	0.0635979	-0.0124164	-0.781667	0.44775	0.804042	-5.98136	-0.0653071	0.0404744
COL3A1	AKR1C1+ & AKR1C2+	15.9584	14.1661	0.0155291	0.46577	0.648712	0.958907	-5.69917	-0.121667	0.152725	0.0593823	2.46411	0.0276488	0.280844	-3.71502	-0.0046211	0.123386
COL3A1	Alveolar macrophages	12.2661	14.6044	-0.103625	-1.21668	0.247761	0.592621	-4.78996	-0.270561	0.0633096	-0.0738389	-1.33328	0.20788	0.590886	-4.94522	-0.122812	-0.0248662
COL3A1	Arterial	13.612	13.4756	0.00286717	0.103057	0.919515	0.982209	-6.24973	-0.0497651	0.0554994	0.00690025	0.300882	0.768336	0.95031	-6.02653	-0.0963958	0.110196
COL3A1	AT1	13.6677	13.9643	0.0364647	1.24339	0.237638	0.684956	-5.09789	-0.0281667	0.101096	-0.0135164	-0.548009	0.593806	0.895872	-5.82249	-0.0569917	0.0299589
COL3A1	AT2	13.3996	13.0776	0.0115953	0.359837	0.724963	0.857873	-5.70302	-0.0469357	0.0701263	0.00897983	0.402168	0.694338	0.954424	-6.77209	-0.0781384	0.096098
COL3A1	B	14.6141	15.7631	-0.0175954	-0.52597	0.606996	0.998616	-5.61008	-0.124231	0.0890402	-0.0389757	-1.65542	0.11968	0.554882	-4.80255	-0.0915219	0.0135706
COL3A1	Basal	13.417	13.2464	-0.0028988	-0.0343631	0.973183	0.984422	-5.23629	-0.175881	0.170083	-0.0009	-0.0202189	0.984219	0.996677	-6.83017	-0.0649852	0.0631849
COL3A1	Capillaries	14.874	15.0457	-0.0153727	-0.450965	0.659975	0.898232	-5.63531	-0.0579391	0.0271938	-0.0058736	-0.239808	0.814486	0.901818	-6.00895	-0.0569984	0.0452512
COL3A1	cDC	14.7986	13.6943	0.0380086	1.1703	0.264947	0.649547	-6.40267	-0.0885788	0.164596	0.0343288	1.48784	0.16299	0.602576	-5.08749	-0.0373673	0.106025
COL3A1	Fibroblasts	16.2578	15.3239	0.0137125	0.452836	0.658108	0.932026	-5.74387	-0.121375	0.1488	0.03242	1.88434	0.0820005	0.695694	-4.86103	-0.0297253	0.0945652
COL3A1	Immature AT2	13.9706	13.8635	-0.0132882	-0.416787	0.683683	0.955521	-5.56149	-0.071198	0.0446216	0.00514305	0.22922	0.82229	0.94947	-5.93583	-0.0494408	0.0597269
COL3A1	Lymphatic endothelial	15.4681	15.1296	0.00724725	0.236867	0.816614	0.976598	-5.82518	-0.0319801	0.0464746	0.0124143	0.573819	0.576315	0.818007	-6.01086	-0.0506799	0.0755086
COL3A1	Mast	16.1222	15.3201	0.0052407	0.281625	0.783328	0.903938	-7.10907	-0.091847	0.102328	0.0267077	1.52073	0.155839	0.374014	-5.37693	-0.022065	0.0754805
COL3A1	Meg-Ery	13.9493	12.8897	0.00753163	0.256892	0.801019	0.801019	-6.35436	-0.0495613	0.0646246	0.0343881	1.35735	0.196263	0.557891	-4.92494	-0.0192255	0.0880018
COL3A1	Monocytes	13.7764	15.3886	-0.0504418	-1.26777	0.226409	0.747444	-4.86728	-0.140573	0.0396898	-0.0495097	-2.09232	0.055919	0.197867	-4.12516	-0.102082	0.0030628
COL3A1	MyoFB	16.8986	16.9829	-0.0036933	-0.390325	0.70314	0.940915	-6.53563	-0.0988615	0.091475	-0.0039227	-0.540151	0.59898	0.844188	-6.72267	-0.053811	0.0459656
COL3A1	Neutrophils	13.4627	12.7446	0.108621	2.07022	0.0567801	0.26543	-3.88366	0.028925	0.188317	0.0125408	0.337768	0.740391	0.984296	-5.82551	-0.0534313	0.0785129
COL3A1	NK & NKT	14.475	14.8282	0.0360214	1.03944	0.31686	0.802554	-5.32432	-0.0601473	0.13219	-0.0172938	-0.706806	0.491709	0.823811	-5.90881	-0.0813018	0.0467141
COL3A1	pDC	15.0479	16.5781	-0.0309006	-0.449548	0.657495	0.961069	-5.06073	-0.158722	0.0969205	-0.0483958	-1.07526	0.294073	0.730749	-5.12252	-0.141265	0.0444731
COL3A1	Pericytes	15.6444	15.2074	-0.0023469	-0.0800941	0.93737	0.960611	-5.97079	-0.0351587	0.0304649	0.0153533	0.725218	0.481041	0.924936	-6.01586	-0.0529968	0.0837034
COL3A1	Plasma	12.9967	14.2716	0.188101	2.81377	0.00817809	0.18537	-2.74783	0.0518807	0.324322	-0.0541006	-1.31001	0.199214	0.74079	-4.80788	-0.133006	0.0248054
COL3A1	PNEC	15.1182	14.9052	0.0749841	1.69204	0.114803	0.260339	-5.50709	0.0131033	0.136865	0.00789953	0.201417	0.843535	0.942775	-6.54367	-0.0759087	0.0917078
COL3A1	Proliferating airway	11.774	12.6446	0.127676	0.368155	0.721163	0.935481	-4.62174	-0.582928	0.838279	-0.0461277	-0.435748	0.673158	0.916542	-4.81482	-0.254355	0.162099
COL3A1	Proliferating basal	12.5569	10.5944	0.329079	1.70973	0.0991585	0.712745	-4.20603	0.0081105	0.650047	0.0518475	0.197956	0.84461	0.944803	-4.67185	-0.436027	0.539722
COL3A1	Proliferating endothelial	14.5382	14.2769	0.0094526	0.279518	0.784634	0.994427	-5.80581	-0.0355404	0.0544456	0.00744209	0.321722	0.75323	0.95217	-5.98139	-0.118242	0.133126
COL3A1	Proliferating Immature alveolar	12.9738	11.7124	0.0507571	1.1944	0.253674	0.784553	-5.02059	-0.0879841	0.189498	0.0417891	0.944497	0.362152	0.850272	-5.21973	-0.0433947	0.126973
COL3A1	Proliferating lymphoid	13.54	14.9299	-0.058514	-0.934666	0.363035	0.957838	-4.93778	-0.163499	0.0464709	-0.0468368	-1.58652	0.131029	0.450534	-5.19158	-0.0975778	0.00390415
COL3A1	Proliferating Meg-Ery	13.6827	14.6206	0.0780356	1.67487	0.109539	0.301465	-5.25857	-0.0065342	0.162605	-0.0397767	-1.19462	0.246223	0.590666	-5.7361	-0.116344	0.0367902
COL3A1	Proliferating monocytes	13.124	13.5549	0.00705551	0.1253	0.902265	0.937989	-5.53691	-0.0666215	0.0807325	-0.0200363	-0.585174	0.568769	0.979709	-5.82686	-0.104857	0.0647841
COL3A1	SMC	16.5708	16.0232	0.00394479	0.198584	0.845716	0.991615	-6.17602	-0.0475069	0.0553964	0.0186826	1.28024	0.223236	0.949042	-5.68366	-0.0440365	0.0814016
COL3A1	SPP1+ macrophages	15.397	14.2846	0.0223012	0.679239	0.511064	0.894945	-5.76505	-0.0727291	0.117331	0.03065	1.52686	0.1551	0.377562	-5.88824	-0.0621489	0.123449
COL3A1	T	15.245	15.8716	0.0335428	0.941996	0.362812	0.93482	-5.51118	-0.020854	0.0879396	-0.0286302	-1.1351	0.276164	0.615041	-6.04555	-0.0723059	0.0150454
COL3A1	Transitional AT2	14.7007	14.1999	0.0580637	1.68731	0.117243	0.634614	-4.63589	-0.0025525	0.11868	0.0177595	0.636794	0.536172	0.782811	-5.90182	-0.0268933	0.0624123
COL3A1	Treg	15.7201	15.2783	0.0466842	1.46448	0.16953	0.938036	-4.87062	-0.0141986	0.107567	0.0103697	0.630848	0.540324	0.992697	-6.26818	-0.0353048	0.0560442
COL3A1	Venous	14.5108	13.7889	-0.0610951	-1.59189	0.140948	0.684134	-4.55097	-0.329993	0.207803	0.0283186	1.30805	0.218681	0.989291	-5.31777	-0.143941	0.200578
COL4A3	AT1	13.5481	9.31661	0.0937484	1.93839	0.076635	0.643894	-4.20259	0.00952442	0.177972	0.136834	3.44313	0.00491542	0.240856	-1.90848	0.073466	0.200201
CPA3	Mast	15.2481	13.8103	0.0628939	4.22848	0.00133878	0.0240979	-1.28791	0.0264207	0.0993671	0.0434183	2.81129	0.0165567	0.0993403	-3.17991	-0.0099263	0.0967628
CRELD2	Plasma	12.1487	10.6321	0.0859443	1.18937	0.242758	0.877205	-4.64872	-0.0678878	0.239776	0.0393668	0.893983	0.377786	0.814345	-5.11398	-0.0348627	0.113596
CRELD2	Goblet	12.0618	10.2072	0.120283	0.437171	0.665485	0.962736	-4.64648	-0.346914	0.58748	0.0550337	1.07217	0.293192	0.840139	-5.31704	-0.0423696	0.152437
CSPG4	Pericytes	13.2346	13.1456	0.031456	0.857398	0.406599	0.780137	-5.38284	-0.0596153	0.122527	-0.000117	-0.0048771	0.996182	0.999525	-6.1242	-0.0520677	0.0518345
CST3	Activated fibroblasts	11.5523	12.7066	0.0672955	1.07716	0.30069	0.780172	-4.90976	-0.083078	0.217669	-0.0507707	-1.0852	0.297243	0.696033	-5.09447	-0.0697583	-0.0317832
CST3	Adventitial fibroblasts	12.0695	10.1365	0.0365131	0.823395	0.424428	0.793412	-5.29361	-0.0246267	0.097653	0.0637916	1.82826	0.0894311	0.472707	-4.36432	0.0290496	0.0985336
CST3	Alveolar macrophages	12.7419	12.4656	0.0756861	2.76889	0.0173866	0.197048	-2.94132	-0.0023497	0.153722	0.00189247	0.0757411	0.940908	0.941521	-5.77321	-0.0726216	0.0764065
CST3	AT2	11.9092	10.7051	0.0494529	2.19344	0.0478057	0.607732	-3.8996	-0.0657482	0.164654	0.0356835	1.93818	0.075469	0.382736	-5.10449	-0.0046945	0.0760614
CST3	Basal	12.3314	10.3507	0.0813993	1.61944	0.132708	0.59375	-4.32028	-0.0839904	0.246789	0.0621479	2.43217	0.0326052	0.236593	-4.20476	-0.0561618	0.180458
CST3	cDC	13.5779	12.5723	0.0262365	0.945661	0.363261	0.673362	-6.58149	-0.0820973	0.13457	0.032286	1.61667	0.132319	0.529274	-4.86107	-0.0046148	0.0691867
CST3	Multiciliated	12.8566	11.7728	0.0454741	1.06281	0.311777	0.654732	-5.74539	-0.052097	0.143045	0.0329079	1.76312	0.107009	0.321028	-4.90714	-0.0121204	0.0779361
CST3	MyoFB	11.5658	10.5186	0.0612513	2.87843	0.0138778	0.333093	-2.85644	0.0105037	0.111999	0.0322488	1.49055	0.161905	0.561129	-4.96136	-0.0950642	0.159562
CST3	Proliferating airway	12.9959	9.37454	-0.0992364	-0.437304	0.67207	0.925851	-4.65333	-0.588512	0.390039	0.13142	1.96192	0.0809919	0.661318	-4.03981	-0.0959889	0.358829
CST3	Proliferating basal	11.812	10.2972	0.0569028	0.329218	0.744613	0.980051	-5.15357	-0.290385	0.404191	0.0600607	0.240482	0.811832	0.942773	-4.66221	-0.448398	0.56852
CST3	Proliferating Immature alveolar	12.0321	11.8913	0.0810002	1.84946	0.0872682	0.656204	-4.18421	0.0274961	0.134504	-0.0119019	-0.291944	0.774939	0.964192	-5.57534	-0.118332	0.0945286
CST3	Proliferating monocytes	11.7434	11.3677	-0.0365189	-0.826541	0.423882	0.717527	-5.17261	-0.16269	0.0896518	0.017243	0.609268	0.553181	0.979709	-5.68297	-0.034688	0.0691739
CST3	Goblet	12.8848	12.1076	0.0918352	0.386421	0.702231	0.962736	-4.65765	-0.508324	0.691995	0.0206884	0.456623	0.651616	0.925169	-5.80535	-0.0747753	0.116152
CST3	SPP1+ macrophages	14.2182	15.0956	0.0277	0.550812	0.592803	0.894945	-5.66348	-0.0237563	0.0791562	-0.0410938	-1.36819	0.198624	0.41647	-5.92625	-0.0712674	-0.0109202
CTHRC1	Activated fibroblasts	13.1832	14.1073	-0.0118789	-0.326135	0.749432	0.93897	-5.59583	-0.286096	0.262339	-0.0297481	-0.94068	0.363756	0.696033	-5.35624	-0.095102	0.0356057
CTLA4	Treg	14.644	14.5131	-0.0066215	-0.150614	0.882857	0.938036	-5.45029	-0.20925	0.196007	0.000321	0.0126433	0.990126	0.992697	-5.94726	-0.0994795	0.100121
CTNNB1	Activated fibroblasts	11.4857	10.9534	0.0247865	0.435668	0.670113	0.93897	-5.20846	-0.0565176	0.106091	0.0153989	0.399102	0.696196	0.891221	-5.52563	-0.0364156	0.0672134
CTNNB1	Adventitial fibroblasts	12.3774	12.898	0.0168592	0.468415	0.646876	0.81053	-5.50595	-0.076002	0.10972	-0.0209884	-0.766632	0.456348	0.804042	-5.56885	-0.0670054	0.0250286
CTNNB1	AKR1C1+ & AKR1C2+	13.4395	13.2615	0.0130989	0.46915	0.646355	0.958907	-5.71755	-0.0640576	0.0902553	0.00515784	0.186902	0.854482	0.995737	-6.00958	-0.0568959	0.0672115
CTNNB1	Alveolar macrophages	13.4346	13.4323	0.0394936	1.17689	0.262686	0.592621	-5.12172	-0.0322444	0.111232	-0.0021784	-0.0749538	0.941521	0.941521	-5.88706	-0.0549311	0.0505743
CTNNB1	Arterial	14.2077	13.5986	0.0464466	1.78706	0.0976161	0.667438	-4.74204	-0.0080828	0.100976	0.0157656	0.798239	0.43929	0.780932	-5.78805	-0.0335841	0.0651154
CTNNB1	AT1	14.0125	14.2682	0.0204993	0.842892	0.415892	0.754767	-5.49254	-0.0353667	0.0763654	-0.0098623	-0.480017	0.639908	0.895872	-5.8748	-0.0597635	0.0400389
CTNNB1	AT2	13.4413	12.8148	0.0244456	0.868114	0.401657	0.787918	-5.36657	-0.0540856	0.102977	0.0201215	1.0785	0.301142	0.758478	-6.25688	-0.0284286	0.0686715
CTNNB1	B	13.9247	13.6398	0.0589459	1.67439	0.115846	0.998616	-4.53926	0.00217257	0.115719	-0.0022025	-0.0821529	0.935668	0.954381	-6.01417	-0.0456017	0.0411967
CTNNB1	Basal	14.2152	13.5069	0.0286136	0.433273	0.672914	0.921414	-5.21035	-0.051979	0.109206	0.0160373	0.474998	0.643773	0.925127	-6.80773	-0.029168	0.0612427
CTNNB1	Capillaries	13.7399	12.602	0.061627	2.05696	0.0618705	0.521225	-3.99493	0.000434	0.12282	0.0328924	1.60447	0.134331	0.573012	-4.88323	-0.0151835	0.0809683
CTNNB1	cDC	13.1195	13.3411	-0.0015251	-0.0459145	0.964145	0.964145	-7.02279	-0.0899518	0.0869017	-0.0084742	-0.353626	0.729849	0.976102	-5.98104	-0.047479	0.0305305
CTNNB1	Fibroblasts	13.1166	12.6132	0.0469316	1.21722	0.245086	0.85048	-5.06909	-0.010565	0.104428	0.0152103	0.536733	0.600488	0.964028	-6.00863	-0.0196583	0.0500789
CTNNB1	Immature AT2	14.7508	13.6016	0.0499419	1.92772	0.0761863	0.51202	-4.22779	-0.000836	0.10072	0.032766	1.64684	0.123708	0.701527	-4.8118	-0.0054926	0.0710247
CTNNB1	Lymphatic endothelial	13.7808	13.5294	0.0349336	1.11984	0.283929	0.976598	-5.23592	-0.0411219	0.110989	0.00642653	0.295207	0.772704	0.922952	-6.11593	-0.0269298	0.0397828
CTNNB1	Mast	13.3931	14.487	0.0233017	0.48732	0.63536	0.836905	-6.34785	-0.0312786	0.077882	-0.0524476	-1.385	0.192822	0.385643	-5.09912	-0.133886	0.0289909
CTNNB1	Meg-Ery	13.9123	12.4741	0.092053	2.95911	0.0104077	0.0698589	-2.89173	-0.0152474	0.199353	0.0399738	1.52088	0.150671	0.557891	-4.75975	-0.0194098	0.0993575
CTNNB1	Monocytes	13.2131	13.4581	0.023206	0.725677	0.480486	0.762151	-5.29951	-0.125947	0.172359	-0.0126971	-0.631943	0.538028	0.773416	-5.75286	-0.0655856	0.0401913
CTNNB1	Multiciliated	14.2057	13.0647	0.00917356	0.243385	0.812412	0.904959	-6.39709	-0.0778817	0.0962289	0.0372277	2.62737	0.0244112	0.146053	-3.77151	-0.0171683	0.0916238
CTNNB1	MyoFB	12.4295	11.4284	0.0311681	1.30125	0.217616	0.642403	-5.22762	-0.0180352	0.0803713	0.0306339	1.4398	0.175513	0.561129	-5.16116	-0.0122701	0.0735379
CTNNB1	Neutrophils	13.4211	12.9393	-0.0182874	-0.46771	0.646961	0.762201	-5.46033	-0.1098	0.0732256	0.0179012	0.643636	0.529886	0.808076	-5.66197	-0.0343738	0.0701762
CTNNB1	NK & NKT	13.632	12.9569	0.0268324	0.87339	0.397722	0.802554	-5.26077	-0.0651882	0.118853	0.0197907	0.962431	0.352758	0.823811	-5.51929	-0.0456767	0.0852581
CTNNB1	pDC	12.8681	13.0914	0.0580005	0.769892	0.449666	0.961069	-4.92651	-0.0592539	0.175255	-0.0122539	-0.257131	0.7995	0.950931	-5.63094	-0.0989216	0.0744138
CTNNB1	Pericytes	13.688	12.8478	0.0484418	2.18498	0.0475957	0.754906	-3.88836	-0.0564379	0.153322	0.0244124	1.44348	0.172311	0.924936	-5.1535	-0.0087354	0.0575601
CTNNB1	Plasma	12.571	11.9506	0.0489411	0.623566	0.537187	0.918693	-4.99133	-0.0790008	0.176883	0.00611454	0.134409	0.893893	0.949762	-5.50933	-0.0949863	0.107215
CTNNB1	PNEC	13.8287	11.5007	0.104868	2.84374	0.0139923	0.0664633	-3.57214	0.0347452	0.17499	0.06985	2.22249	0.0448998	0.352804	-4.42029	-0.0016698	0.14137
CTNNB1	Proliferating airway	13.5905	12.0825	-0.0262542	-0.120332	0.906831	0.969387	-4.67091	-0.456552	0.404043	0.0535325	0.820799	0.432705	0.888381	-4.88911	-0.124542	0.231607
CTNNB1	Proliferating basal	14.0877	13.7938	0.166385	1.043	0.306498	0.835554	-4.84525	-0.175203	0.507973	0.000438	0.00204375	0.998385	0.998385	-4.68846	-0.419432	0.420308
CTNNB1	Proliferating endothelial	13.9782	13.3463	0.0596518	2.0606	0.061838	0.994427	-4.06972	-0.0524956	0.171799	0.01688	0.805987	0.436021	0.924464	-5.67169	-0.0448224	0.0785823
CTNNB1	Proliferating Immature alveolar	13.478	12.1339	0.0209153	0.790237	0.443576	0.903669	-5.37237	-0.0643512	0.106182	0.0419745	1.63447	0.126148	0.850272	-4.5394	-0.049574	0.133523
CTNNB1	Proliferating lymphoid	13.2952	12.8599	0.0755829	1.70919	0.105588	0.957838	-4.28291	-0.049875	0.201041	0.0070158	0.255219	0.801613	0.911423	-6.27893	-0.0519512	0.0659828
CTNNB1	Proliferating Meg-Ery	13.3746	13.3134	-0.004239	-0.110148	0.913391	0.938839	-6.59696	-0.076295	0.0678169	0.00182416	0.0665336	0.947614	0.966953	-6.43459	-0.0482973	0.0519456
CTNNB1	Proliferating monocytes	12.9568	12.361	0.0611345	1.54413	0.147307	0.554693	-4.54195	-0.0054041	0.127673	0.0105476	0.433926	0.671684	0.979709	-5.86986	-0.0739455	0.0950408
CTNNB1	Secretory	14.0928	13.7574	0.0767187	2.54995	0.0234274	0.0960525	-3.63338	-0.0116132	0.165051	0.00427498	0.179051	0.860519	0.957244	-5.69778	-0.0772463	0.0857963
CTNNB1	Goblet	13.8475	11.5028	0.0668478	0.306945	0.761254	0.984871	-4.68001	-0.409064	0.542759	0.0759041	1.79582	0.0837907	0.60687	-4.53071	-0.0069394	0.158747
CTNNB1	SMC	13.2885	12.8151	0.0320601	0.928982	0.370133	0.953659	-5.25525	-0.0104147	0.0745349	0.012101	0.508866	0.619528	0.949042	-5.85906	-0.0576268	0.0818287
CTNNB1	SPP1+ macrophages	13.4803	14.011	0.0149926	0.533263	0.604488	0.894945	-5.6884	-0.0450276	0.0750127	-0.028709	-1.52113	0.156516	0.377562	-5.6313	-0.0961697	0.0387516
CTNNB1	T	13.6205	12.4325	0.0443567	1.59824	0.133215	0.93482	-4.67469	-0.0325751	0.121288	0.0332805	1.73939	0.104794	0.508462	-5.1497	-0.0124215	0.0789825
CTNNB1	Transitional AT2	13.3922	12.1159	0.0277383	1.40738	0.184588	0.634614	-5.14001	-0.0713729	0.126849	0.0440279	2.11082	0.0563611	0.432783	-4.10838	0.00454567	0.08351
CTNNB1	Treg	13.8812	13.0951	0.0429894	1.13423	0.279508	0.938036	-4.87556	-0.0149968	0.100976	0.0200548	0.818809	0.429334	0.992697	-5.45504	-0.0152608	0.0553703
CTNNB1	Venous	13.8886	13.8213	0.0280657	0.676138	0.513525	0.903096	-5.37969	-0.0203653	0.0764967	-0.0065195	-0.254203	0.804233	0.989291	-5.99474	-0.0415283	0.0284893
CXCR4	B	14.1017	14.6233	-0.0335485	-0.80942	0.431578	0.998616	-5.41667	-0.124794	0.0576972	-0.0152173	-0.525487	0.607323	0.792835	-5.91538	-0.0856501	0.0552156
CXCR4	NK & NKT	13.8477	16.0202	0.00605204	0.0813022	0.936395	0.974198	-5.67495	-0.0776499	0.0897539	-0.0785943	-1.55442	0.143211	0.823811	-4.91209	-0.137068	-0.020121
CXCR4	pDC	13.294	16.4497	-0.0693751	-0.991591	0.332328	0.961069	-4.84747	-0.206503	0.0677531	-0.101386	-2.03476	0.0542757	0.373145	-3.92777	-0.194886	-0.0078849
CXCR4	Plasma	12.4564	14.1	0.0111624	0.149274	0.882243	0.926122	-5.10808	-0.131329	0.153654	-0.0638688	-1.48713	0.146446	0.711308	-4.59438	-0.144813	0.0170753
CXCR4	Proliferating lymphoid	12.9305	14.3035	-0.0520537	-0.68204	0.504392	0.957838	-5.17654	-0.174758	0.0706504	-0.0443025	-0.922935	0.368943	0.741147	-5.81959	-0.119809	0.0312041
CXCR4	T	14.251	14.9723	-0.0145578	-0.302417	0.766961	0.93482	-5.76037	-0.0744268	0.0453112	-0.0294685	-0.918502	0.374538	0.664504	-6.17993	-0.0696521	0.0107151
DCN	Activated fibroblasts	14.6751	13.7275	-0.0103683	-0.394109	0.69979	0.93897	-5.691	-0.149301	0.128564	0.0339597	1.90943	0.0781687	0.586558	-4.48939	-0.0579568	0.125876
DCN	Adventitial fibroblasts	14.4607	12.4675	0.0438086	1.72118	0.10778	0.747585	-4.45304	-0.025364	0.112981	0.0684351	3.37544	0.00467082	0.17282	-1.89736	-0.0179548	0.154825
DCN	AKR1C1+ & AKR1C2+	13.1603	10.33	0.0483659	1.50581	0.154862	0.782959	-4.77256	-0.0178779	0.11461	0.0961424	2.94421	0.0108917	0.137235	-2.65572	0.0305056	0.161779
DCN	Capillaries	12.2914	12.49	-0.0193427	-0.619545	0.547026	0.843217	-5.51951	-0.0699332	0.0312478	-0.0047041	-0.200499	0.844415	0.901818	-5.94233	-0.0434499	0.0340416
DCN	cDC	11.7744	9.86524	0.07875	2.3619	0.0362298	0.275346	-4.52194	0.0260548	0.131445	0.0590196	2.26112	0.0434472	0.322904	-3.80964	0.00699475	0.111044
DCN	Fibroblasts	13.8994	13.5047	0.0131531	0.448375	0.661241	0.932026	-5.54278	-0.0861585	0.112465	0.0122558	0.707375	0.491781	0.964028	-5.99354	-0.0293743	0.0538859
DCN	Mast	13.5975	12.8748	0.0259263	1.01005	0.333638	0.784103	-5.96469	-0.0133809	0.0652334	0.0227121	1.12451	0.284146	0.487107	-5.40503	-0.0104745	0.0558987
DCN	MyoFB	13.7437	11.9843	0.0492864	2.01427	0.0669696	0.569241	-4.26919	0.0307407	0.067832	0.0603941	3.37255	0.00554801	0.141474	-2.19256	-0.0764541	0.197242
DCN	pDC	12.595	12.967	-0.0028429	-0.0459947	0.963735	0.999976	-5.22609	-0.142926	0.13724	-0.0126055	-0.283694	0.779334	0.950931	-5.64165	-0.0974339	0.072223
DCN	Pericytes	13.4582	12.5615	0.0088956	0.228456	0.822811	0.947968	-5.68497	-0.0802056	0.0979968	0.0306053	1.24941	0.233322	0.924936	-5.38432	-0.0385829	0.0997935
DCN	SMC	13.4536	13.2036	0.0168037	0.471798	0.645033	0.991615	-5.52095	-0.0631169	0.0967244	0.00705682	0.289292	0.777003	0.949042	-5.92598	-0.0509253	0.065039
DCN	SPP1+ macrophages	12.7167	12.3461	0.0315218	0.733757	0.478487	0.894945	-5.47118	-0.0773522	0.140396	0.00375631	0.113115	0.911983	0.956111	-6.50517	-0.0318656	0.0393783
DCN	T	12.3978	12.4855	0.0417745	1.3705	0.192977	0.93482	-4.90879	-0.0126709	0.0962199	-0.0037224	-0.159642	0.875536	0.918495	-6.40897	-0.0406842	0.0332393
DDIT3	AKR1C1+ & AKR1C2+	11.3178	11.5174	-0.0247059	-0.284393	0.780371	0.958907	-5.33759	-0.118268	0.0688566	-0.000802	-0.0124878	0.990217	0.995737	-5.80705	-0.0674777	0.065873
DDIT3	Proliferating airway	11.9039	11.5373	-0.0905189	-0.19573	0.849116	0.969387	-4.62475	-0.579558	0.39852	0.0140011	0.0993966	0.922975	0.993196	-4.85444	-0.104079	0.132081
DMBT1	Transitional AT2	11.8723	10.6283	-0.0226934	-0.137797	0.892677	0.981179	-5.2509	-0.0725995	0.0272126	0.0409689	0.540808	0.598497	0.824345	-5.77238	-0.0483345	0.130272
DNAJB9	Plasma	12.5181	11.7293	0.0461379	0.656869	0.515807	0.918693	-4.97361	-0.100089	0.192365	0.0198823	0.49387	0.62466	0.814345	-5.4155	-0.0437766	0.0835412
DNAJB9	Goblet	11.6939	11.1222	-0.248964	-0.941504	0.354845	0.962736	-4.60424	-0.770025	0.272098	0.0241526	0.51128	0.613336	0.925169	-5.72586	-0.0673493	0.115654
DUOX1	AT1	12.6457	15.9777	-0.0565253	-0.708834	0.492067	0.777783	-5.57946	-0.151319	0.0382683	-0.102042	-1.41307	0.183227	0.641293	-4.99066	-0.170264	-0.0338198
DUOX1	AT2	14.024	15.8363	0.0252576	0.429725	0.674695	0.840409	-5.52076	-0.0378486	0.0883638	-0.0627696	-1.76635	0.101676	0.460408	-5.33077	-0.150669	0.0251294
DUOX1	Proliferating airway	12.6343	10.128	0.31002	0.820039	0.433116	0.884875	-4.61165	-0.156906	0.776947	0.0583128	0.485689	0.638651	0.916542	-4.88292	-0.312149	0.428775
DUOX1	Proliferating basal	11.633	6.53153	0.16785	0.958438	0.346621	0.835554	-4.86085	-0.174692	0.510392	0.200437	0.722337	0.476498	0.94026	-4.62414	-0.29646	0.697334
DUOX1	Proliferating Immature alveolar	13.0245	12.0419	0.0165456	0.37889	0.71089	0.918056	-5.48958	-0.0347262	0.0678173	0.0276839	0.689545	0.502613	0.859748	-5.40864	-0.050712	0.10608
DUOX1	Transitional AT2	12.9692	13.7085	0.00098	0.019809	0.98452	0.98452	-5.94085	-0.034594	0.036554	-0.0138949	-0.281468	0.783128	0.937186	-5.90317	-0.0715303	0.0437406
EGFR	Activated fibroblasts	11.3159	11.9145	-0.0195512	-0.334236	0.743449	0.93897	-5.24173	-0.0970691	0.0579667	-0.0148289	-0.368164	0.718584	0.891221	-5.52635	-0.16197	0.132313
EGFR	AT1	13.096	12.2596	0.0221976	0.756378	0.464118	0.776272	-5.48116	-0.0406435	0.0850386	0.0268198	1.16561	0.266582	0.680702	-5.32637	-0.0273952	0.0810347
EGFR	AT2	12.4657	12.1527	0.0156142	0.449683	0.660621	0.840409	-5.82505	-0.0823947	0.113623	0.00793321	0.275863	0.787151	0.954424	-6.81332	-0.0471938	0.0630603
EGFR	Basal	12.9872	14.4975	-0.0704884	-0.83226	0.422382	0.837906	-4.9326	-0.167122	0.0261449	-0.0549445	-1.2501	0.236355	0.624519	-5.98663	-0.116497	0.00660819
EGFR	Proliferating airway	12.822	11.4884	-0.039434	-0.140979	0.890954	0.969387	-4.64994	-0.800992	0.722124	0.0352924	0.398552	0.6994	0.916542	-4.93813	-0.180186	0.25077
EGFR	Proliferating basal	12.39	13.5017	-0.0219033	-0.128329	0.89887	0.980051	-5.18753	-0.356991	0.313184	-0.0440783	-0.180346	0.858271	0.944803	-4.66527	-0.502564	0.414407
EGFR	Proliferating Immature alveolar	12.5958	11.981	0.0232244	0.462505	0.651371	0.918056	-5.42703	-0.0335782	0.0800269	0.00631493	0.140707	0.89026	0.983759	-5.61036	-0.068933	0.0815628
EGFR	Transitional AT2	12.1585	11.1689	-0.011482	-0.265747	0.794927	0.951307	-5.39103	-0.120104	0.0971397	0.0347317	1.29341	0.22012	0.635232	-5.06217	-0.0022813	0.0717447
EHMT1	AKR1C1+ & AKR1C2+	12.3356	12.3121	0.00297698	0.0892173	0.930203	0.960701	-5.45326	-0.0835777	0.0895317	0.000864	0.0416347	0.967392	0.995737	-6.06612	-0.0555817	0.0573093
EHMT1	Alveolar macrophages	11.8743	12.1065	0.0154502	0.483618	0.637604	0.76065	-5.44418	-0.0423337	0.0732341	-0.0084905	-0.316336	0.757334	0.854234	-5.65401	-0.0647376	0.0477565
EHMT1	Arterial	12.8058	12.6657	0.0312433	1.64344	0.124615	0.667438	-5.02482	-0.0183438	0.0808303	0.00194084	0.143471	0.888152	0.993885	-6.2446	-0.0380846	0.0419662
EHMT1	AT1	13.2335	13.4962	0.00696376	0.274163	0.788655	0.904817	-5.71503	-0.0751336	0.0890612	-0.0101439	-0.515452	0.615668	0.895872	-5.85308	-0.121122	0.100834
EHMT1	AT2	12.9208	13.0675	-0.0237711	-0.964315	0.353135	0.737429	-5.47427	-0.0822515	0.0347093	-0.0016124	-0.0782694	0.93885	0.955416	-6.83921	-0.0494219	0.046197
EHMT1	B	13.1726	12.8214	0.000809	0.0173882	0.986368	0.998616	-5.55125	-0.0791803	0.0807992	0.0148983	0.50419	0.621831	0.792835	-5.83384	-0.0285008	0.0582973
EHMT1	Basal	12.9393	12.8529	0.0132028	0.287851	0.778635	0.921414	-5.14508	-0.249698	0.276104	0.00276146	0.116696	0.909135	0.960341	-6.76023	-0.0736995	0.0792224
EHMT1	Capillaries	12.4354	12.0814	0.0475895	2.21608	0.0465521	0.521225	-3.8007	-0.0226851	0.117864	0.00767401	0.425924	0.677627	0.859422	-5.86677	-0.0550258	0.0703738
EHMT1	cDC	11.8842	11.7882	0.0300453	1.02632	0.325295	0.667918	-6.39557	-0.069271	0.129362	2.17e-05	0.000999	0.99922	0.99922	-5.93573	-0.0642186	0.064262
EHMT1	Fibroblasts	12.1379	12.3801	0.0433258	1.96593	0.0709625	0.627245	-4.2144	-0.0492365	0.135888	-0.010773	-0.587069	0.567182	0.964028	-6.00088	-0.0657229	0.0441769
EHMT1	Immature AT2	13.9852	13.4589	0.0126508	0.41197	0.687121	0.955521	-5.55726	-0.0523036	0.0776053	0.015564	0.752645	0.46517	0.9054	-5.71667	-0.0257618	0.0568898
EHMT1	Lymphatic endothelial	12.6734	13.482	0.0311619	1.20959	0.248916	0.973035	-5.33209	-0.0317126	0.0940363	-0.0295636	-1.3544	0.19969	0.66902	-5.30895	-0.0816936	0.0225663
EHMT1	Multiciliated	13.376	13.1333	0.018132	0.424636	0.6797	0.845421	-6.24095	-0.0808396	0.117104	0.00544841	0.318168	0.756616	0.866669	-6.39795	-0.0328367	0.0437336
EHMT1	Neutrophils	12.6126	11.4425	0.109547	2.16287	0.0477503	0.26543	-3.75078	0.0129173	0.206176	0.0265276	0.75203	0.464096	0.725894	-5.61807	-0.0222586	0.0753138
EHMT1	NK & NKT	13.0707	12.6709	0.0245357	0.926425	0.370493	0.802554	-5.24776	-0.0733072	0.122379	0.0100719	0.524116	0.608697	0.823811	-5.79218	-0.0250413	0.045185
EHMT1	pDC	13.2023	12.0279	-0.0171941	-0.295937	0.770092	0.961069	-5.158	-0.149793	0.115405	0.0426136	1.01026	0.323508	0.730749	-5.17035	-0.0361035	0.121331
EHMT1	Pericytes	12.4523	12.5195	0.0406149	1.98882	0.0679683	0.754906	-4.18293	-0.0168177	0.0980474	-0.0058452	-0.373264	0.714908	0.994333	-6.0618	-0.0578069	0.0461165
EHMT1	Plasma	12.6883	10.1933	0.100164	1.3019	0.20194	0.877205	-4.57238	-0.0308619	0.231191	0.0713705	1.58088	0.123416	0.711308	-4.47376	-0.0182359	0.160977
EHMT1	Proliferating airway	13.7672	10.3752	0.0405704	0.193394	0.850892	0.969387	-4.66852	-0.576167	0.657308	0.114627	1.79609	0.105628	0.661318	-4.17993	-0.0859691	0.315224
EHMT1	Proliferating basal	12.2965	15.9799	0.0152515	0.0882439	0.930355	0.980051	-5.18959	-0.328418	0.358921	-0.157517	-0.638937	0.528421	0.94026	-4.63958	-0.586074	0.271041
EHMT1	Proliferating endothelial	12.6132	12.1005	0.0492423	1.93702	0.0767802	0.994427	-4.2194	-0.0372753	0.13576	0.0121308	0.652696	0.526329	0.932613	-5.7263	-0.104336	0.128598
EHMT1	Proliferating Immature alveolar	12.8619	12.8334	0.00645628	0.218817	0.830193	0.955117	-5.52483	-0.0877261	0.100639	-0.0028381	-0.104977	0.917998	0.983759	-5.61687	-0.0778196	0.0721434
EHMT1	Proliferating lymphoid	12.7933	12.3142	0.0906993	1.54521	0.14069	0.957838	-4.43003	-0.0224912	0.20389	0.00601195	0.170432	0.86668	0.922237	-6.21672	-0.0713948	0.0834187
EHMT1	Proliferating Meg-Ery	12.7066	12.7589	0.0652512	1.55796	0.134939	0.301465	-5.41943	-0.0169619	0.147464	-0.0070229	-0.233779	0.817535	0.941633	-6.39814	-0.0764473	0.0624016
EHMT1	Proliferating monocytes	11.4928	11.2208	0.023357	0.688018	0.503919	0.750279	-5.25286	-0.0865103	0.133224	0.00747728	0.328045	0.748268	0.979709	-5.75848	-0.0271813	0.0421358
EHMT1	Secretory	13.2972	11.0881	0.141412	3.54624	0.00332555	0.0309992	-1.78959	0.0824423	0.200381	0.0619644	1.9745	0.0688389	0.514982	-4.09724	-0.0243406	0.148269
EHMT1	Goblet	13.6136	10.5105	-0.0032092	-0.0148578	0.988256	0.988256	-4.68221	-0.418081	0.411663	0.0966879	2.32639	0.0277968	0.60687	-3.60164	-0.000727	0.194103
EHMT1	SPP1+ macrophages	12.3726	13.6028	0.0104528	0.344782	0.736778	0.894945	-5.6539	-0.07206	0.0929656	-0.0490767	-2.07103	0.0627315	0.232178	-4.56179	-0.111221	0.0130677
EHMT1	T	12.8868	12.0453	0.0133147	0.481888	0.637634	0.93482	-5.69595	-0.0383029	0.0649324	0.0260764	1.2719	0.224965	0.599433	-5.70839	-0.0158802	0.0680329
EHMT1	Transitional AT2	12.753	12.3173	-0.0171661	-0.383806	0.70781	0.919257	-5.52375	-0.0873387	0.0530065	0.0191462	0.59819	0.560792	0.78759	-5.71593	-0.0257689	0.0640612
EHMT1	Venous	12.5038	11.9618	0.0370233	1.60727	0.137527	0.684134	-4.46913	-0.0194262	0.0934728	0.0130762	0.922493	0.376918	0.989291	-5.52896	-0.0457401	0.0718925
ELANE	Neutrophils	15.563	15.5077	-0.0113043	-0.298366	0.769667	0.838388	-5.47765	-0.0919621	0.0693535	0.00197626	0.0727632	0.942991	0.984296	-5.8079	-0.0463971	0.0503496
EMG1	Proliferating airway	12.0777	12.9002	0.549312	1.73538	0.116275	0.763993	-4.54135	-0.303551	1.40218	-0.0623602	-0.594048	0.566931	0.916542	-4.78307	-0.198643	0.0739223
EMG1	Proliferating basal	11.7106	13.363	0.0990636	0.577262	0.5687	0.961195	-5.07189	-0.241201	0.439328	-0.0796381	-0.332305	0.742308	0.94026	-4.66258	-0.593655	0.434379
EPAS1	Activated fibroblasts	11.5151	9.00625	0.0462558	0.602908	0.556781	0.886725	-5.1381	-0.109978	0.202489	0.0869847	1.69547	0.113416	0.641323	-4.4105	0.0134184	0.160551
EPAS1	Adventitial fibroblasts	12.7589	10.8368	0.0461413	0.796075	0.439607	0.793412	-5.23179	-0.0037461	0.0960286	0.0577425	1.43945	0.172548	0.671888	-4.89171	0.0228158	0.0926692
EPAS1	AKR1C1+ & AKR1C2+	14.5636	14.1177	0.0447006	0.863075	0.402981	0.941937	-5.29885	-0.0194613	0.108862	0.00987905	0.275742	0.786869	0.937931	-6.13022	-0.100445	0.120203
EPAS1	Alveolar macrophages	12.1962	11.1975	0.0182525	0.520382	0.612527	0.757306	-5.43345	-0.0454342	0.0819392	0.0310712	1.0792	0.302298	0.721312	-5.19188	-0.0163068	0.0784491
EPAS1	Arterial	17.0463	17.0135	-0.002866	-0.127743	0.900337	0.982209	-6.30986	-0.0522683	0.0465363	0.00114869	0.063364	0.950455	0.997279	-6.15176	-0.0392026	0.0415
EPAS1	AT1	14.5224	14.3148	0.0356644	0.84854	0.412863	0.754767	-5.43443	-0.0315091	0.102838	0.0041044	0.127805	0.900436	0.974087	-6.01745	-0.0606463	0.0688551
EPAS1	AT2	14.1937	14.2433	0.0209941	0.565174	0.581936	0.787918	-5.44861	-0.0407437	0.0827318	-0.0025208	-0.117341	0.908451	0.955416	-6.83917	-0.055573	0.0505314
EPAS1	B	15.2639	12.4477	0.0948381	2.62675	0.0196815	0.50188	-3.15552	0.0384846	0.151192	0.0870963	3.02173	0.00899592	0.212857	-2.56735	0.0454102	0.128782
EPAS1	Basal	14.7267	13.8385	0.0964294	1.20656	0.252083	0.672221	-4.7516	-0.0442387	0.237097	0.0186031	0.464696	0.650913	0.925127	-6.86455	-0.0212605	0.0584668
EPAS1	Capillaries	16.2201	15.493	0.0235152	0.820765	0.427625	0.797721	-5.53914	-0.0336842	0.0807146	0.0241388	1.09996	0.292715	0.679559	-5.52239	-0.0104849	0.0587625
EPAS1	cDC	12.8964	12.3916	0.023646	0.826898	0.424681	0.681215	-6.66258	-0.0676159	0.114908	0.0149383	0.712896	0.489752	0.900829	-5.7724	-0.0571796	0.0870562
EPAS1	Fibroblasts	14.9633	13.692	0.0323202	0.684378	0.505716	0.932026	-5.46431	-0.026209	0.0908494	0.0364714	1.27726	0.223781	0.877911	-5.47943	0.0025129	0.0704299
EPAS1	Immature AT2	13.7842	13.2306	0.0298224	0.771808	0.454128	0.955521	-5.3658	-0.0422149	0.10186	0.0167784	0.604944	0.555703	0.9054	-5.75952	-0.038413	0.0719699
EPAS1	Lymphatic endothelial	14.0491	14.4494	0.0141045	0.43567	0.670538	0.976598	-5.71748	-0.0559913	0.0842003	-0.0147089	-0.656614	0.523386	0.818007	-5.93632	-0.0674579	0.0380401
EPAS1	Mast	14.7314	14.3806	-0.0063917	-0.177104	0.862565	0.913304	-6.73824	-0.245784	0.233	0.0124142	0.392112	0.70228	0.840894	-6.09718	-0.031828	0.0566565
EPAS1	Meg-Ery	15.294	14.8891	-0.0103235	-0.305689	0.764364	0.801019	-6.35338	-0.0965435	0.0758965	0.0134495	0.437551	0.668423	0.793752	-5.63047	-0.0728585	0.0997574
EPAS1	Monocytes	14.1865	12.4391	0.0746744	1.65849	0.120369	0.747444	-4.46312	0.0149905	0.134358	0.0564959	2.10627	0.0545096	0.197867	-4.15252	0.00314814	0.109844
EPAS1	Multiciliated	12.923	13.1079	-0.0053108	-0.0800573	0.937702	0.968446	-6.31288	-0.176307	0.165685	-0.0126862	-0.441121	0.668099	0.841805	-6.25387	-0.047025	0.0216526
EPAS1	MyoFB	12.4511	10.5191	0.046374	0.913364	0.379046	0.805474	-5.45881	-0.0015846	0.0943325	0.0585757	1.54113	0.149247	0.561129	-5.01694	0.0189634	0.098188
EPAS1	Neutrophils	15.0522	15.0535	0.0641612	1.29091	0.216988	0.4011	-4.82819	-0.0249676	0.15329	-0.0061718	-0.172722	0.865264	0.984296	-5.81439	-0.0694208	0.0570772
EPAS1	NK & NKT	15.0911	14.5936	0.0335214	0.946407	0.360575	0.802554	-5.45281	-0.0230451	0.0900879	0.0170927	0.71655	0.485865	0.823811	-5.99531	-0.0579975	0.092183
EPAS1	pDC	14.5133	13.0923	0.0346699	0.41869	0.679558	0.961069	-5.07338	-0.114852	0.184192	0.0488684	0.967968	0.343728	0.730749	-5.27812	-0.0401692	0.137906
EPAS1	Pericytes	15.718	15.3813	0.0171072	0.708792	0.490844	0.785946	-5.75701	-0.0419989	0.0762132	0.0105172	0.584039	0.56909	0.924936	-6.1108	-0.0383849	0.0594193
EPAS1	Plasma	13.8274	13.3507	-0.0218889	-0.338759	0.736932	0.918693	-5.13958	-0.140585	0.0968072	0.022047	0.650697	0.519734	0.814345	-5.48896	-0.0582346	0.102329
EPAS1	PNEC	14.4796	10.8805	0.0884703	2.73696	0.0171442	0.0723866	-3.75026	0.0251148	0.151826	0.118158	4.15264	0.00117038	0.0222372	-0.861359	0.0623238	0.173993
EPAS1	Proliferating airway	13.3851	14.5272	0.522459	1.53722	0.1582	0.763993	-4.55349	-0.264712	1.30963	-0.0659597	-0.568495	0.583433	0.916542	-4.79626	-0.249989	0.118069
EPAS1	Proliferating basal	13.8154	13.7254	0.365681	2.41028	0.0232663	0.388969	-3.29404	0.024371	0.706992	-0.0184531	-0.0833267	0.934226	0.976915	-4.68597	-0.516313	0.479407
EPAS1	Proliferating endothelial	16.3889	16.1074	0.0228467	0.720518	0.485084	0.994427	-5.87344	-0.0602589	0.105952	0.00728113	0.295736	0.772515	0.95217	-6.16404	-0.04302	0.0575823
EPAS1	Proliferating Immature alveolar	13.6828	13.7907	0.0523917	1.68657	0.115539	0.656204	-4.47224	-0.030203	0.134986	-0.0091399	-0.279749	0.784075	0.964192	-5.60555	-0.105491	0.0872109
EPAS1	Proliferating lymphoid	14.2237	11.8609	0.11703	2.83209	0.011493	0.953923	-2.67196	0.0148515	0.219209	0.0664234	2.36857	0.0299566	0.1776	-3.96881	0.00856072	0.124286
EPAS1	Proliferating Meg-Ery	14.9843	14.9853	-0.0804708	-1.5179	0.144703	0.301465	-5.53058	-0.18438	0.023438	0.008014	0.218944	0.828915	0.941633	-6.49515	-0.0651577	0.0811857
EPAS1	Proliferating monocytes	13.1344	12.2281	-0.0576883	-0.97574	0.347566	0.717527	-5.10547	-0.128417	0.0130401	0.0416844	1.20743	0.249456	0.979709	-5.31175	-0.0360419	0.119411
EPAS1	Secretory	14.4194	13.8365	0.172294	4.42915	0.000602	0.0246719	-0.145264	0.0884095	0.256179	0.00362582	0.117358	0.90828	0.957244	-5.70676	-0.105136	0.112388
EPAS1	Goblet	13.72	11.563	0.258276	1.17184	0.251559	0.962736	-4.57275	-0.27129	0.787843	0.0593988	1.27019	0.214918	0.840139	-5.16974	-0.0274643	0.146262
EPAS1	SMC	13.8763	12.8299	0.0512838	1.26772	0.227536	0.953659	-4.94434	-0.0078707	0.110438	0.0302611	0.945674	0.361873	0.949042	-5.44094	-0.0023226	0.0628448
EPAS1	SPP1+ macrophages	13.1296	11.6653	0.00715448	0.230622	0.821853	0.894945	-5.78044	-0.0397985	0.0541075	0.0516444	2.2383	0.0469049	0.213749	-4.43046	-0.0133103	0.116599
EPAS1	T	14.6556	11.344	0.0665003	2.4065	0.0311329	0.403964	-3.53943	0.0222676	0.110733	0.107363	5.67064	6.74e-05	0.00370499	1.87514	0.0742687	0.140458
EPAS1	Transitional AT2	14.4707	13.2897	0.038811	1.19968	0.253327	0.657017	-5.17872	-0.0642812	0.141903	0.0352288	1.43476	0.176804	0.635232	-5.13498	-0.0327498	0.103207
EPAS1	Treg	14.8862	13.7282	0.00957819	0.226253	0.824927	0.938036	-5.61975	-0.0929478	0.112104	0.0396504	1.4284	0.179445	0.992697	-5.07164	-0.0534515	0.132752
EPAS1	Venous	16.5416	16.7395	0.00400617	0.139065	0.892022	0.97426	-5.91362	-0.0632078	0.0712202	-0.0055271	-0.274651	0.788896	0.989291	-6.22421	-0.0637786	0.0527245
EPCAM	AKR1C1+ & AKR1C2+	12.7227	14.542	-0.101708	-1.65127	0.121452	0.782959	-4.37858	-0.173455	-0.0299614	-0.0509506	-1.43552	0.173617	0.497175	-5.15814	-0.127241	0.0253393
EPCAM	AT1	14.8635	14.8422	-0.0034449	-0.151801	0.881884	0.919411	-5.76906	-0.0536392	0.0467495	0.000398	0.0220573	0.982767	0.982767	-5.99102	-0.0324441	0.0332409
EPCAM	AT2	14.1448	14.6101	-0.0271437	-1.01265	0.330388	0.710836	-5.22578	-0.0955313	0.0412439	-0.0136558	-0.767346	0.457096	0.832149	-6.51742	-0.0555308	0.0282192
EPCAM	Basal	14.057	13.2935	-0.0888729	-2.19549	0.0496941	0.580469	-3.729	-0.323884	0.146138	0.0351689	1.80279	0.0979362	0.391745	-5.42526	-0.153846	0.224184
EPCAM	Immature AT2	15.0837	14.8402	0.0028422	0.0927779	0.927505	0.965189	-5.76377	-0.0352333	0.0409177	0.00866198	0.443755	0.664568	0.916645	-6.08846	-0.0346369	0.0519608
EPCAM	Multiciliated	15.2134	14.8072	-0.0051891	-0.136165	0.894274	0.938988	-6.44389	-0.0797016	0.0693234	0.0136317	0.954352	0.36143	0.681996	-6.16685	-0.234608	0.261872
EPCAM	PNEC	14.1593	14.1243	-0.0910154	-1.60149	0.133629	0.261005	-5.64159	-0.163294	-0.0187371	0.00251549	0.0506555	0.960381	0.960381	-6.57979	-0.0653761	0.0704071
EPCAM	Proliferating airway	14.0934	15.4026	-0.247332	-1.15777	0.276396	0.764079	-4.57889	-0.800135	0.30547	-0.0332562	-0.51667	0.617689	0.916542	-5.01664	-0.305859	0.239346
EPCAM	Proliferating basal	14.0745	9.08551	-0.0316003	-0.188392	0.852024	0.980051	-5.19172	-0.375869	0.312668	0.212982	1.0139	0.319919	0.910515	-4.60105	-0.261997	0.687961
EPCAM	Proliferating Immature alveolar	14.4234	14.977	0.00827262	0.367147	0.719421	0.918056	-5.65316	-0.0575159	0.0740611	-0.02164	-0.96346	0.35291	0.850272	-5.29017	-0.0903341	0.0470542
EPCAM	Secretory	14.4934	12.9896	0.0612805	1.33448	0.203808	0.363309	-5.51872	-0.0112894	0.13385	0.045734	1.23858	0.236309	0.755458	-5.00907	-0.0135514	0.105019
EPCAM	Goblet	14.4655	14.2023	-0.11877	-0.583465	0.564451	0.962736	-4.6603	-0.530652	0.293112	0.00868642	0.219795	0.827694	0.967881	-6.00125	-0.0881471	0.10552
EPCAM	Transitional AT2	13.9084	14.0846	-0.0247543	-1.25286	0.234031	0.657017	-5.22777	-0.133568	0.0840589	-0.0039927	-0.198209	0.846187	0.941064	-5.93503	-0.0486942	0.0407088
EREG	SPP1+ macrophages	10.4013	8.86456	-0.0030986	-0.0091014	0.992902	0.992902	-4.90808	-0.0342905	0.0280933	0.0974985	0.717964	0.487789	0.676176	-5.78456	0.055572	0.139425
ERLEC1	AT2	12.154	12.2744	0.0163434	0.667032	0.51685	0.787918	-5.68953	-0.0946549	0.127342	-0.0048571	-0.245364	0.810149	0.954424	-6.82765	-0.0396242	0.02991
ERLEC1	Basal	12.2429	12.1894	0.103626	1.8121	0.0964131	0.59375	-4.14394	-0.0530191	0.260271	-0.0092427	-0.293002	0.774794	0.925127	-6.60431	-0.0598055	0.0413201
ERLEC1	Multiciliated	12.9982	12.8748	0.0312867	1.14447	0.27793	0.618284	-5.66308	-0.0283102	0.0908837	0.00220611	0.186574	0.855562	0.913566	-6.33998	-0.0325192	0.0369314
ERLEC1	MyoFB	11.7246	10.9828	0.0160142	0.702622	0.495703	0.864243	-5.48762	-0.0358047	0.0678331	0.0248967	1.58803	0.13828	0.561129	-4.899	-0.0124419	0.0622353
ERLEC1	Plasma	13.086	13.7414	-0.0188624	-0.254902	0.800376	0.926122	-5.14015	-0.173154	0.135429	-0.0210128	-0.501485	0.619349	0.814345	-5.47992	-0.0859108	0.0438851
ERLEC1	Proliferating airway	12.9049	12.7222	0.0273221	0.120584	0.906637	0.969387	-4.65564	-0.529344	0.583989	0.00220794	0.0311494	0.975822	0.993196	-5.01911	-0.198412	0.202828
ERLEC1	Proliferating basal	12.1688	5.7106	-0.0101234	-0.052454	0.958566	0.980051	-5.19128	-0.348176	0.32793	0.265699	1.00375	0.3247	0.910515	-4.60021	-0.268883	0.800281
ERLEC1	Proliferating Immature alveolar	12.1116	12.1918	0.0170628	0.456672	0.655449	0.918056	-5.39924	-0.125991	0.160116	-0.0116038	-0.35977	0.724801	0.964192	-5.55707	-0.0928648	0.0696572
ERLEC1	Goblet	12.9738	11.7	0.0583062	0.256362	0.799626	0.984871	-4.66723	-0.616397	0.733009	0.0443928	1.00169	0.325439	0.840139	-5.43781	-0.0456937	0.134479
ERLEC1	Transitional AT2	12.0234	12.0789	0.00706066	0.202572	0.84285	0.981179	-5.3862	-0.0645881	0.0787095	-0.0040391	-0.199706	0.845042	0.941064	-5.8578	-0.066731	0.0586528
FABP4	Alveolar macrophages	12.0557	9.01525	0.20709	3.20745	0.00777693	0.190472	-2.28451	0.0981421	0.316038	0.0984347	1.33717	0.206645	0.590886	-4.92862	0.0633903	0.133479
FAP	Activated fibroblasts	11.5188	12.5138	0.018046	0.371252	0.716337	0.93897	-5.25351	-0.0942201	0.130312	-0.0337458	-1.00955	0.330847	0.696033	-5.15914	-0.0956593	0.0281676
FAP	MyoFB	10.683	12.3673	0.0248086	0.267911	0.79332	0.940915	-5.39409	-0.0208733	0.0704905	-0.0452588	-0.696764	0.499233	0.795653	-5.49868	-0.0876645	-0.002853
FAS	Activated fibroblasts	12.5315	12.2438	0.0406058	1.36439	0.19524	0.645795	-4.80551	-0.0446329	0.125844	0.00772667	0.290139	0.776215	0.891221	-5.67018	-0.0874256	0.102879
FAS	Proliferating airway	11.8099	9.44001	0.204291	0.562934	0.587059	0.894392	-4.62027	-0.839402	1.24798	0.0662348	0.547843	0.59696	0.916542	-4.79366	-0.155789	0.288259
FAS	Proliferating basal	12.2038	-0.127021	0.054673	0.30506	0.762735	0.980051	-5.15155	-0.300729	0.410075	0.51364	1.95543	0.0612975	0.638219	-4.44158	0.00362541	1.02366
FCER1G	Alveolar macrophages	14.855	15.7346	0.0100116	0.278569	0.78545	0.842379	-5.84173	-0.0454176	0.0654408	-0.034602	-1.30446	0.217215	0.590886	-5.34303	-0.130048	0.0608442
FCER1G	Capillaries	12.4965	12.1512	-0.0613162	-1.85666	0.0878158	0.521225	-4.26267	-0.103406	-0.0192261	0.017151	0.693122	0.501297	0.740552	-5.73102	-0.050425	0.084727
FCER1G	cDC	14.9292	16.401	-0.0541857	-1.59386	0.137352	0.47449	-5.81209	-0.120819	0.0124473	-0.04512	-1.96509	0.0733572	0.464596	-4.4163	-0.0861905	-0.0040495
FCER1G	Meg-Ery	13.0206	17.1005	-0.0890813	-1.6272	0.126104	0.266219	-5.13495	-0.150991	-0.0271719	-0.133628	-2.8696	0.0124179	0.23594	-2.71392	-0.183381	-0.0838752
FCER1G	Monocytes	15.2331	15.7599	-0.0256033	-0.843864	0.413517	0.747444	-5.26763	-0.0844182	0.0332116	-0.0161812	-0.972814	0.347834	0.604927	-5.67055	-0.0918488	0.0594864
FCER1G	Neutrophils	13.585	12.9297	0.0244622	0.766011	0.45599	0.632168	-5.3022	-0.160199	0.209124	0.0202126	0.889474	0.388304	0.681732	-5.48945	-0.0375759	0.078001
FCER1G	NK & NKT	14.3122	14.1701	-0.0197219	-0.679354	0.508396	0.802554	-5.43824	-0.123321	0.0838771	0.00635683	0.366402	0.719744	0.915899	-6.05809	-0.112671	0.125385
FCER1G	pDC	12.9634	15.3153	0.0639569	0.790765	0.43764	0.961069	-4.91736	-0.065377	0.193291	-0.0901588	-1.75551	0.0932834	0.427549	-4.34324	-0.183565	0.00324735
FCER1G	Proliferating lymphoid	12.8779	11.0014	0.0248405	0.382244	0.707012	0.957838	-5.16245	-0.0957956	0.145477	0.0651984	2.09686	0.0512556	0.227815	-4.31825	-0.0288851	0.159282
FCER1G	Proliferating monocytes	14.7016	14.5914	0.0429124	1.017	0.328296	0.717527	-5.135	-0.0534437	0.139268	0.00185975	0.0799697	0.937518	0.979709	-6.14586	-0.0408544	0.0445739
FCER1G	SPP1+ macrophages	14.1993	14.5688	-0.0219432	-0.478933	0.641391	0.894945	-5.73879	-0.0971222	0.0532358	-0.000303	-0.0106663	0.991681	0.991681	-6.86601	-0.0773044	0.0766992
FCGBP	Basal	11.6724	14.4683	0.107885	1.48518	0.164659	0.614836	-4.43036	0.0179862	0.197784	-0.0973262	-2.38487	0.035489	0.236593	-4.15237	-0.183472	-0.0111803
FCGBP	cDC	12.6731	13.2558	-0.0383556	-0.414403	0.686004	0.854694	-6.85659	-0.142658	0.0659464	-0.0158844	-0.247522	0.808754	0.983865	-5.97909	-0.0998646	0.0680958
FCGBP	Proliferating basal	12.5127	8.98099	0.260847	1.52512	0.139234	0.716059	-4.39605	-0.116402	0.638096	0.129952	0.56317	0.578116	0.94026	-4.65129	-0.303546	0.563449
FCGBP	Goblet	12.4102	12.9376	0.192701	0.697251	0.491642	0.962736	-4.6322	-0.400523	0.785925	-0.0247586	-0.459495	0.649579	0.925169	-5.75688	-0.113009	0.0634916
FCGR3A	Alveolar macrophages	13.7357	14.6959	-0.0310099	-0.778864	0.451564	0.707577	-5.46988	-0.138685	0.0766657	-0.0270269	-0.82544	0.425674	0.721312	-5.60312	-0.11016	0.0561067
FCGR3A	cDC	13.2943	14.8551	-0.0225902	-0.580238	0.572655	0.787668	-6.8448	-0.0940584	0.0488781	-0.0512446	-1.84433	0.0903425	0.491568	-4.53223	-0.0982137	-0.0042754
FCGR3A	Monocytes	13.9008	14.0696	-0.0639316	-0.857664	0.406117	0.747444	-5.23799	-0.147879	0.0200154	-0.0056536	-0.140525	0.89033	0.926899	-6.1193	-0.0523443	0.0410372
FCGR3A	NK & NKT	14.3359	13.5054	-0.019395	-0.395288	0.698807	0.848551	-5.61513	-0.093965	0.0551749	0.0300849	0.981277	0.343717	0.823811	-5.64875	-0.0075801	0.06775
FCGR3A	Proliferating lymphoid	12.5434	8.48029	-0.0319428	-0.555454	0.585813	0.957838	-5.23466	-0.150718	0.0868322	0.142852	4.22524	0.000569	0.0243466	-0.144755	0.0927568	0.192948
FCGR3A	SPP1+ macrophages	12.328	12.3192	-0.0518901	-0.859787	0.408305	0.894945	-5.09945	-0.106995	0.00321485	0.00283157	0.0854421	0.933449	0.963083	-6.48077	-0.0542617	0.0599248
FCN1	Monocytes	13.8492	13.8495	0.0548647	0.850093	0.410166	0.747444	-5.25285	-0.071633	0.181362	-0.0118909	-0.315731	0.757058	0.89294	-6.0162	-0.0506673	0.0268854
FCN1	Proliferating monocytes	14.2085	13.2514	-0.0186778	-0.363169	0.722502	0.864422	-5.52736	-0.1227	0.0853446	0.0322239	1.12777	0.280447	0.979709	-5.51022	-0.0124513	0.0768991
FCN3	Arterial	13.7985	13.6901	0.0570448	1.31863	0.210398	0.871571	-5.34824	-0.0210134	0.135103	-0.0014685	-0.0444195	0.965255	0.997279	-6.07757	-0.0447874	0.0418504
FCN3	Capillaries	13.1113	12.676	0.076263	1.40523	0.185058	0.572799	-4.89261	-0.0060158	0.158542	0.00712489	0.167222	0.869953	0.902132	-5.9941	-0.0312612	0.0455109
FCN3	Proliferating endothelial	13.1364	11.7688	0.0722542	1.22681	0.243552	0.994427	-5.18658	0.00721646	0.137292	0.0359851	0.774851	0.453511	0.924464	-5.65542	-0.0122708	0.0842409
FCN3	Venous	13.9007	15.5651	0.113354	0.826235	0.42699	0.903096	-5.30628	-0.010586	0.237293	-0.0765088	-0.870529	0.403415	0.989291	-5.64943	-0.132889	-0.0201284
FGF7	Activated fibroblasts	13.2122	13.5081	-0.0378444	-0.884147	0.392427	0.780172	-5.26865	-0.216127	0.140438	-0.0036044	-0.109446	0.914494	0.914494	-5.85301	-0.0557927	0.048584
FGF7	AKR1C1+ & AKR1C2+	12.244	11.4029	-0.0367326	-0.592739	0.56303	0.941937	-5.30525	-0.122907	0.0494413	0.0330951	0.850261	0.409821	0.8182	-5.70146	-0.0084373	0.0746275
FGF7	Fibroblasts	12.5701	12.4992	0.00900436	0.241033	0.813277	0.932026	-5.8282	-0.0409634	0.0589722	-0.00085	-0.0268146	0.979014	0.979014	-6.13478	-0.0347934	0.033093
FGF7	MyoFB	12.0458	12.0623	0.00883138	0.331512	0.745979	0.940915	-5.93361	-0.0272435	0.0449062	-0.0012438	-0.0568188	0.955625	0.974738	-6.17382	-0.044192	0.0417045
FGFBP2	NK & NKT	12.8055	9.92431	0.106092	2.07958	0.0571431	0.802554	-3.88359	0.0471517	0.165033	0.0874181	2.38341	0.0324577	0.486963	-3.563	0.0188829	0.155953
FKBP11	MyoFB	11.6173	12.6598	0.0119222	0.333932	0.744198	0.940915	-5.86555	-0.0506806	0.074525	-0.0367044	-0.993005	0.34032	0.694748	-5.41595	-0.111201	0.037792
FKBP11	NK & NKT	12.9414	13.0609	0.000951	0.0329484	0.974198	0.974198	-5.62217	-0.0633091	0.0652109	-0.0035708	-0.170405	0.867219	0.941025	-5.8971	-0.0487364	0.0415949
FKBP11	Plasma	13.2642	11.7507	-0.0337326	-0.472816	0.639448	0.918693	-5.07511	-0.178068	0.110603	0.0492761	1.31397	0.197893	0.74079	-4.88452	-0.0328502	0.131402
FKBP11	Proliferating airway	12.3385	12.7662	0.438984	1.33073	0.215608	0.763993	-4.57293	-0.24074	1.11871	-0.0457503	-0.418237	0.685457	0.916542	-4.8222	-0.169987	0.0784862
FKBP11	Proliferating lymphoid	11.8413	9.72832	0.102549	1.47	0.15981	0.957838	-4.4599	-0.0078029	0.2129	0.0655466	1.5314	0.144049	0.450534	-4.96312	0.0116675	0.119426
FKBP11	Goblet	12.8225	9.85718	-0.301109	-1.11445	0.274969	0.962736	-4.58491	-0.819395	0.217178	0.10204	2.13371	0.0421601	0.60687	-3.89987	0.0123365	0.191743
FN1	Activated fibroblasts	15.9178	17.2802	-0.0089538	-0.305408	0.764816	0.93897	-6.00961	-0.0853013	0.0673937	-0.0475392	-2.41086	0.031172	0.446798	-3.92576	-0.0823983	-0.0126801
FN1	Adventitial fibroblasts	15.6835	15.8608	0.000842	0.0338633	0.973476	0.973476	-5.85223	-0.0678556	0.0695399	-0.008486	-0.467205	0.647719	0.811707	-6.03686	-0.144586	0.127614
FN1	AKR1C1+ & AKR1C2+	15.9661	15.6452	-0.0037509	-0.110979	0.913245	0.958907	-5.78721	-0.0478528	0.0403511	0.00860803	0.350302	0.731449	0.937931	-6.22441	-0.0613659	0.0785819
FN1	Alveolar macrophages	13.8635	12.8961	0.0337928	0.562778	0.584236	0.75247	-5.65046	-0.0391011	0.106687	0.037573	0.788538	0.446105	0.721312	-5.70904	-0.0322985	0.107445
FN1	Arterial	14.2931	13.4059	0.0144212	0.610115	0.552463	0.871571	-5.97703	-0.0354693	0.0643116	0.0288572	1.74457	0.105005	0.683544	-4.74253	-0.0099032	0.0676176
FN1	AT1	15.0364	15.6988	-0.0146901	-0.445489	0.663954	0.87929	-5.66661	-0.0578167	0.0284365	-0.0208943	-0.809271	0.434226	0.733692	-5.66476	-0.0772384	0.0354498
FN1	AT2	14.0353	14.1458	-0.0087557	-0.272426	0.789733	0.911225	-5.62198	-0.0523241	0.0348126	-0.0041113	-0.206335	0.839845	0.954424	-6.82479	-0.0437683	0.0355456
FN1	B	14.6034	15.4404	0.00108396	0.0317019	0.975149	0.998616	-5.7559	-0.0757503	0.0779182	-0.0321582	-1.30872	0.211337	0.769871	-5.2456	-0.0886519	0.0243355
FN1	Basal	13.7321	12.9181	-0.0102876	-0.0875993	0.931717	0.984422	-5.26089	-0.161362	0.140787	0.0205845	0.341017	0.739303	0.925127	-6.8311	-0.0395453	0.0807144
FN1	Capillaries	15.0555	15.4606	-0.0197645	-0.584152	0.569829	0.843217	-5.58443	-0.124217	0.0846879	-0.0138923	-0.570403	0.578823	0.783823	-5.88809	-0.0601746	0.0323901
FN1	cDC	14.5878	13.4368	0.0387871	1.32966	0.208733	0.586985	-6.20133	-0.0156029	0.0931771	0.0368573	1.77285	0.10201	0.491568	-4.68711	-0.0038907	0.0776054
FN1	Fibroblasts	16.2627	16.0518	0.00565363	0.203187	0.842125	0.932026	-5.84965	-0.0417711	0.0530784	0.00340693	0.208811	0.837822	0.964028	-6.48389	-0.0353821	0.0421959
FN1	Immature AT2	14.5126	14.7532	-0.0354449	-1.05016	0.31291	0.751337	-5.17042	-0.11999	0.0490998	-0.0060651	-0.271693	0.790156	0.94947	-6.01406	-0.0974854	0.0853551
FN1	Lymphatic endothelial	15.4585	16.2985	-0.002581	-0.0800755	0.937451	0.995779	-5.85438	-0.0671398	0.0619777	-0.0288659	-1.26745	0.228199	0.66902	-5.40432	-0.096605	0.0388733
FN1	Mast	15.9932	15.9464	0.0293589	1.7804	0.101919	0.586853	-5.67187	-0.042261	0.100979	-0.0053049	-0.323462	0.75226	0.840894	-6.41765	-0.0272636	0.0166539
FN1	Meg-Ery	13.6582	14.7353	-0.139785	-4.42549	0.000583	0.0144493	-0.125294	-0.21609	-0.063481	-0.0239701	-0.887022	0.390131	0.68181	-5.40451	-0.117854	0.0699136
FN1	Monocytes	13.7978	15.9253	-0.0591616	-1.65252	0.121593	0.747444	-4.43481	-0.147412	0.0290884	-0.0692007	-3.28299	0.0057109	0.161156	-2.10375	-0.128227	-0.0101742
FN1	MyoFB	16.42	16.6932	-0.0147931	-0.763802	0.459748	0.864243	-6.15488	-0.112344	0.0827576	-0.004499	-0.325693	0.750269	0.931424	-6.73129	-0.0616382	0.0526402
FN1	Neutrophils	13.6497	13.7035	0.0420791	0.944739	0.360308	0.563559	-5.18278	-0.0333579	0.117516	-0.0059056	-0.187528	0.853852	0.984296	-5.87252	-0.132459	0.120648
FN1	NK & NKT	14.3574	14.9908	0.0262199	0.815166	0.429126	0.802554	-5.48949	-0.0509575	0.103397	-0.0285035	-1.2453	0.234204	0.823811	-5.37476	-0.088595	0.0315881
FN1	pDC	14.8338	15.1942	0.0113639	0.172215	0.864865	0.961069	-5.13292	-0.104909	0.127637	-0.0118329	-0.274082	0.786615	0.950931	-5.62077	-0.141971	0.118305
FN1	Pericytes	15.6646	15.1267	0.013828	0.632887	0.537672	0.785946	-5.79136	-0.0358934	0.0635494	0.0172215	1.07233	0.302879	0.924936	-5.71192	-0.0503628	0.0848058
FN1	Plasma	13.4941	14.6738	0.154641	2.81568	0.00813903	0.18537	-2.60786	0.00218569	0.307097	-0.0567569	-1.51366	0.139605	0.711308	-4.61295	-0.140934	0.0274204
FN1	PNEC	15.0939	14.2799	0.0805028	1.65412	0.122384	0.260339	-5.56251	-0.0308876	0.191893	0.0293666	0.681493	0.507693	0.792862	-6.32357	-0.0289706	0.0877039
FN1	Proliferating airway	12.5554	11.9444	0.449428	1.26963	0.235675	0.763993	-4.57755	-0.099472	0.998328	-0.0021879	-0.0187054	0.985479	0.993196	-4.86228	-0.140296	0.13592
FN1	Proliferating basal	12.6332	6.80735	0.36584	1.82554	0.0793623	0.659318	-4.07838	0.083338	0.648342	0.214184	0.785288	0.439342	0.94026	-4.63067	-0.264418	0.692787
FN1	Proliferating endothelial	14.9696	14.621	0.00462917	0.190933	0.851789	0.994427	-5.92814	-0.0471858	0.0564441	0.010693	0.64721	0.529752	0.932613	-5.92948	-0.0394902	0.0608762
FN1	Proliferating Immature alveolar	13.8697	14.5016	0.0369549	1.07876	0.300319	0.80365	-5.1586	-0.0626678	0.136578	-0.0234969	-0.658617	0.521645	0.859748	-5.45125	-0.0836741	0.0366803
FN1	Proliferating lymphoid	13.4899	14.6948	0.0299519	0.665536	0.514629	0.957838	-5.23542	-0.0714533	0.131357	-0.0427595	-1.52126	0.146559	0.450534	-5.2068	-0.111863	0.0263435
FN1	Proliferating Meg-Ery	13.9181	13.7037	0.033308	0.771949	0.449178	0.660556	-6.31218	-0.0498913	0.116507	0.00418717	0.137777	0.891796	0.941633	-6.44991	-0.0791021	0.0874765
FN1	Proliferating monocytes	12.8869	15.0585	-0.115528	-3.20148	0.00720207	0.482539	-2.29134	-0.188212	-0.0428448	-0.0667848	-3.11671	0.0084593	0.188924	-2.42028	-0.117584	-0.0159853
FN1	SMC	16.3731	16.6355	0.00441117	0.203553	0.841912	0.991615	-6.09421	-0.0765824	0.0854048	-0.0117588	-0.780974	0.44906	0.949042	-6.15361	-0.0447544	0.0212367
FN1	SPP1+ macrophages	15.1384	15.938	-0.0269393	-0.484974	0.637235	0.894945	-5.77102	-0.141472	0.0875935	-0.032228	-1.01645	0.331309	0.552182	-6.45108	-0.0902889	0.025833
FN1	T	14.8783	15.4334	0.0409142	1.26868	0.226078	0.93482	-5.15183	-0.0415786	0.123407	-0.0291505	-1.30816	0.212739	0.599433	-5.83271	-0.0662595	0.0079585
FN1	Transitional AT2	14.9364	13.6965	0.049591	1.60351	0.134703	0.634614	-4.74516	-0.0573698	0.156552	0.0462327	1.86833	0.0862196	0.432783	-4.54629	-0.0018929	0.0943582
FN1	Treg	15.5339	15.8628	0.0161925	0.460186	0.653856	0.938036	-5.6753	-0.0435986	0.0759837	-0.0229903	-1.27595	0.226835	0.992697	-5.60786	-0.0727142	0.0267336
FN1	Venous	14.7674	14.6212	-0.0466324	-1.45149	0.175767	0.684134	-4.71591	-0.166228	0.072963	0.00687576	0.384927	0.70795	0.989291	-6.08453	-0.0564148	0.0701663
FOXJ1	Multiciliated	13.8111	13.2124	-0.0210081	-0.403467	0.694725	0.845421	-6.27164	-0.106285	0.064269	0.0231797	1.21583	0.250765	0.594964	-5.82103	-0.0263424	0.0727018
FOXJ1	Proliferating airway	12.7446	12.6195	0.025175	0.0915684	0.929022	0.969387	-4.64291	-0.573323	0.623673	-0.0043087	-0.0487595	0.962163	0.993196	-4.93601	-0.197738	0.18912
FOXJ1	Proliferating basal	11.8165	2.2929	0.182288	1.03042	0.312248	0.835554	-4.81292	-0.174622	0.539199	0.386362	1.42486	0.166026	0.847644	-4.54237	-0.0643366	0.83706
FOXP3	Treg	14.0435	14.2502	0.0329921	0.755729	0.464825	0.938036	-5.17951	-0.0359742	0.101958	-0.0135468	-0.476506	0.64253	0.992697	-5.68314	-0.0781761	0.0510825
GCLM	Basal	11.9843	11.6511	0.0958262	1.33519	0.207903	0.634225	-4.55601	-0.0244519	0.216104	0.00313918	0.0816633	0.936333	0.960341	-6.67095	-0.060705	0.0669834
GCLM	Meg-Ery	13.7271	14.0641	0.0647868	1.3689	0.19271	0.347624	-5.49237	-0.0168808	0.146454	-0.0182281	-0.459439	0.65301	0.793752	-5.6992	-0.115429	0.0789727
GCLM	Multiciliated	12.9379	12.6092	0.0272963	0.722825	0.485627	0.841757	-6.0435	-0.810477	0.865069	0.012989	0.824981	0.427786	0.704608	-6.04062	-0.0937994	0.119777
GCLM	Proliferating airway	12.3468	15.8444	0.304737	1.0246	0.331979	0.848035	-4.59468	-1.01792	1.62739	-0.14278	-1.48554	0.171149	0.661318	-4.43762	-0.316341	0.0307809
GCLM	Proliferating basal	11.9932	9.8585	0.126989	0.713829	0.481657	0.94025	-5.00901	-0.227105	0.481083	0.0778849	0.299036	0.767276	0.941657	-4.65816	-0.373421	0.529191
GCLM	Proliferating Meg-Ery	13.6104	10.492	0.124087	2.08559	0.0500483	0.208534	-4.58377	0.0417659	0.206408	0.0997566	2.39151	0.0267309	0.445514	-3.88992	0.0454846	0.154029
GCLM	Goblet	12.1709	10.5332	0.0970318	0.36499	0.717979	0.968702	-4.65145	-0.483809	0.677872	0.0476973	0.952461	0.349363	0.840139	-5.43147	-0.0520346	0.147429
GDF15	Proliferating airway	11.8308	6.58272	-0.374843	-0.743002	0.476196	0.884875	-4.61932	-0.793553	0.0438664	0.193808	1.36785	0.204135	0.661318	-4.50526	0.0387714	0.348845
GKN2	AT2	11.2117	10.8511	-0.0336542	-0.585235	0.568782	0.787918	-5.82241	-0.117032	0.0497242	0.0112369	0.215943	0.832509	0.954424	-6.81321	-0.0247502	0.047224
GKN2	Proliferating Immature alveolar	11.0677	10.2816	0.0158486	0.269313	0.791919	0.943652	-5.35188	-0.0857773	0.117474	0.0318031	0.663423	0.51866	0.859748	-5.35354	-0.0655435	0.12915
GNG11	Arterial	13.853	12.4911	0.0287369	0.897611	0.385965	0.871571	-5.78132	-0.0600259	0.1175	0.0424196	1.92463	0.0767904	0.601525	-4.50467	-0.0247968	0.109636
GNG11	Capillaries	13.0267	11.3499	0.0507093	1.67594	0.119329	0.521225	-4.56778	-0.0085949	0.110014	0.0543385	2.27698	0.0417001	0.387215	-3.8442	0.00835275	0.100324
GNG11	Lymphatic endothelial	14.618	14.0887	0.00869669	0.224119	0.826302	0.976598	-5.723	-0.0798217	0.097215	0.0157319	0.603768	0.556844	0.818007	-5.93273	-0.0287201	0.0601839
GNG11	Meg-Ery	13.4852	12.8368	0.0629241	1.83254	0.0883388	0.217544	-4.85912	-0.0045196	0.130368	0.0155386	0.548498	0.592036	0.773567	-5.68627	-0.140073	0.171151
GNG11	Proliferating endothelial	13.5712	12.3511	0.031843	1.09665	0.294437	0.994427	-5.32408	-0.0801298	0.143816	0.0401686	1.80667	0.0960816	0.924464	-4.52752	0.00374082	0.0765965
GNG11	Venous	13.0262	12.5699	-0.0158203	-0.386209	0.707029	0.951891	-5.45756	-0.169404	0.137763	0.0140391	0.551204	0.592993	0.989291	-5.79811	-0.0445599	0.0726382
GNLY	NK & NKT	14.544	14.3504	0.0421217	1.35119	0.198847	0.802554	-4.97424	-0.103778	0.188022	0.00711397	0.332944	0.744291	0.915899	-6.10464	-0.0246626	0.0388905
GNLY	Proliferating lymphoid	12.8944	10.5899	-0.0259116	-0.484384	0.634289	0.957838	-5.24944	-0.103071	0.051248	0.0804233	2.82692	0.011619	0.137768	-3.02861	0.00475846	0.156088
GPR183	cDC	13.4872	15.4766	-0.0502433	-0.988443	0.342747	0.667918	-6.5279	-0.149871	0.0493849	-0.0619689	-1.69408	0.116423	0.496731	-4.74576	-0.104522	-0.0194155
GPR183	pDC	13.2866	16.2628	0.0312415	0.438962	0.665029	0.961069	-5.06499	-0.0873342	0.149817	-0.109302	-2.39653	0.025619	0.373145	-3.3456	-0.2059	-0.0127055
GPR183	SPP1+ macrophages	13.069	14.2867	-0.0016829	-0.0495203	0.961395	0.976417	-5.75086	-0.102161	0.0987948	-0.0261521	-1.14088	0.278215	0.475894	-6.01264	-0.0885686	0.0362643
GSR	AKR1C1+ & AKR1C2+	12.4409	13.2122	0.0388605	1.10774	0.287081	0.916087	-4.94521	-0.047398	0.125119	-0.0291813	-1.25864	0.229225	0.521056	-5.25836	-0.100267	0.0419046
GSR	Alveolar macrophages	12.3882	13.7859	-0.0161441	-0.556543	0.588353	0.75247	-5.43226	-0.0636642	0.0313761	-0.049112	-2.11676	0.0564883	0.3492	-3.93985	-0.103377	0.00515355
GSR	AT2	11.737	12.4028	0.015635	0.652187	0.526067	0.787918	-5.64514	-0.055518	0.086788	-0.024994	-1.35954	0.197944	0.702701	-5.93164	-0.0968133	0.0468254
GSR	Basal	12.402	13.4369	-0.0212653	-0.34653	0.735267	0.921414	-5.11121	-0.159106	0.116576	-0.0295898	-0.942218	0.365651	0.713466	-6.28665	-0.170486	0.111306
GSR	cDC	11.7241	11.7476	0.0191134	0.546761	0.594719	0.787668	-6.74079	-0.0206872	0.0589139	-0.0028343	-0.111953	0.91274	0.983865	-5.917	-0.0431537	0.0374851
GSR	Meg-Ery	12.6642	13.3042	0.0551901	1.83784	0.0875136	0.217544	-4.86825	-0.0343251	0.144705	-0.0289525	-1.1951	0.252006	0.563307	-5.20152	-0.110188	0.0522834
GSR	Multiciliated	12.7183	12.4506	0.0684308	1.37972	0.196436	0.597073	-5.39328	-0.012277	0.149139	0.00560143	0.257684	0.801648	0.886031	-6.31251	-0.0312731	0.042476
GSR	MyoFB	11.4755	11.6366	0.052805	1.78331	0.0998398	0.636479	-4.57945	0.0350093	0.0706008	-0.0038292	-0.102709	0.919891	0.974738	-5.78729	-0.0512302	0.0435718
GSR	Neutrophils	12.262	11.8267	0.0758157	2.21997	0.0428688	0.26543	-3.6681	-0.0216009	0.173232	0.00536957	0.225473	0.824766	0.984296	-5.86405	-0.0773688	0.088108
GSR	Plasma	12.2565	12.9538	0.0778689	1.01425	0.317821	0.877205	-4.77624	-0.0686956	0.224433	-0.0404865	-0.888056	0.38092	0.814345	-5.15021	-0.125329	0.0443563
GSR	Proliferating airway	12.6444	13.3703	0.448555	1.44607	0.181656	0.763993	-4.56448	-0.0522436	0.949353	-0.0392368	-0.383378	0.71023	0.916542	-4.82788	-0.216856	0.138382
GSR	Proliferating basal	12.7965	24.5776	0.364602	2.27825	0.0311188	0.420104	-3.50502	0.0112994	0.717904	-0.527184	-2.28107	0.0309284	0.638219	-4.33729	-0.947438	-0.106929
GSR	Proliferating Immature alveolar	12.1021	13.4409	0.02275	0.539865	0.598423	0.918056	-5.39838	-0.0598452	0.105345	-0.0478035	-1.25425	0.231852	0.850272	-4.92517	-0.117729	0.0221216
GSR	Proliferating lymphoid	12.6849	11.5162	0.00808218	0.151244	0.881562	0.968294	-5.28306	-0.0978345	0.113999	0.0394878	1.34265	0.197022	0.566092	-5.40359	-0.0022456	0.0812211
GSR	Proliferating Meg-Ery	13.2984	14.6964	-0.0026984	-0.0578067	0.954477	0.954477	-6.60269	-0.108592	0.103195	-0.0459516	-1.37164	0.18538	0.57997	-5.51194	-0.104831	0.012928
GSR	Proliferating monocytes	12.1992	14.5481	-0.053014	-1.68195	0.117194	0.554693	-4.36286	-0.285805	0.179776	-0.0755712	-3.72863	0.0026622	0.178367	-1.37564	-0.113464	-0.0376787
GSR	Goblet	12.2909	11.0682	0.046705	0.176327	0.861361	0.984871	-4.66055	-0.525067	0.618477	0.031345	0.612591	0.545303	0.925169	-5.67644	-0.0894673	0.152157
GSR	Transitional AT2	11.8143	11.7606	0.031013	0.873737	0.399344	0.849994	-5.07445	-0.0340735	0.0960995	-0.0034238	-0.158606	0.876607	0.941064	-5.80812	-0.0499685	0.0431209
GZMA	NK & NKT	15.1807	14.616	-0.0014755	-0.0345234	0.972965	0.974198	-5.81174	-0.0445258	0.0415749	0.0141392	0.534687	0.601563	0.823811	-6.11809	-0.0361954	0.0644738
GZMA	Proliferating lymphoid	14.5136	11.9534	0.026436	0.556999	0.58478	0.957838	-5.31395	-0.174268	0.22714	0.0854557	3.30095	0.00421709	0.0875046	-2.1521	0.0402365	0.130675
GZMB	NK & NKT	14.0774	14.7097	0.0182354	0.561515	0.583649	0.802554	-5.59943	-0.0401561	0.076627	-0.0218322	-0.946813	0.360376	0.823811	-5.6264	-0.0666942	0.0230297
GZMB	pDC	12.8242	13.3458	0.0525646	0.503861	0.619437	0.961069	-5.04294	-0.109944	0.215074	-0.0253988	-0.390177	0.70021	0.939306	-5.60846	-0.10801	0.0572121
GZMB	Proliferating lymphoid	13.2387	13.2161	-0.0398596	-0.516806	0.611944	0.957838	-5.20337	-0.144598	0.0648791	0.00925121	0.240143	0.813089	0.911918	-6.36482	-0.0708184	0.0893208
HAS2	MyoFB	11.9721	11.0944	0.0397795	1.52138	0.154084	0.642403	-4.85165	-0.0124342	0.0919932	0.0279374	1.32081	0.211213	0.580253	-5.27074	-0.0451344	0.101009
HAVCR2	Alveolar macrophages	12.6794	13.5242	-0.0607871	-1.90429	0.0818099	0.427928	-4.19601	-0.123353	0.00177825	-0.0276325	-0.998051	0.338499	0.721312	-5.35097	-0.0849151	0.0296501
HAVCR2	cDC	12.5086	13.401	0.0129477	0.513212	0.617264	0.787668	-6.86789	-0.146529	0.172425	-0.0332169	-1.76433	0.103488	0.491568	-4.60069	-0.0828377	0.0164038
HAVCR2	NK & NKT	13.7564	14.3988	-0.0321096	-0.718668	0.4846	0.802554	-5.42172	-0.0951531	0.0309339	-0.015452	-0.516562	0.61382	0.823811	-5.89471	-0.0612886	0.0303846
HAVCR2	Proliferating lymphoid	12.5983	11.1111	0.0142894	0.226047	0.823858	0.957838	-5.29418	-0.0510177	0.0795964	0.0470732	1.29018	0.214246	0.566092	-5.45141	-0.010571	0.104717
HAVCR2	SPP1+ macrophages	12.1877	13.248	0.0202592	0.617778	0.549332	0.894945	-5.51454	-0.0439147	0.0844331	-0.0391986	-1.51486	0.158078	0.377562	-5.35095	-0.0807821	0.00238492
HERPUD1	Activated fibroblasts	11.7499	12.4046	0.0895599	3.11757	0.00803109	0.148678	-2.35781	-0.032891	0.212011	-0.0314792	-1.18162	0.258195	0.653081	-5.01901	-0.151672	0.088714
HERPUD1	Adventitial fibroblasts	12.1273	11.3714	0.0496476	1.40676	0.181845	0.747585	-4.74828	-0.0208967	0.120192	0.0219113	0.793798	0.440887	0.804042	-5.51631	-0.0385614	0.082384
HERPUD1	AKR1C1+ & AKR1C2+	12.7958	12.7488	0.0525071	1.60397	0.13156	0.782959	-4.66647	-0.0682164	0.173231	-0.0018027	-0.0586794	0.954056	0.995737	-6.06043	-0.0551997	0.0515944
HERPUD1	Alveolar macrophages	11.912	14.4132	0.00196829	0.0417782	0.967382	0.967382	-5.59574	-0.0801507	0.0840872	-0.0879267	-2.1347	0.0547267	0.3492	-3.88416	-0.187819	0.011966
HERPUD1	Arterial	13.7632	14.3683	0.0113626	0.449124	0.660852	0.919883	-6.06642	-0.0680874	0.0908127	-0.0223495	-1.13015	0.279146	0.759961	-5.42056	-0.0655651	0.0208661
HERPUD1	AT2	12.7182	13.0957	0.0445618	1.32738	0.208066	0.642292	-5.023	-0.0034614	0.0925851	-0.0167351	-0.660707	0.520766	0.901814	-6.61832	-0.0558302	0.0223601
HERPUD1	B	13.4371	13.1127	0.0420689	0.911745	0.377065	0.998616	-5.30678	-0.0340132	0.118151	0.00450044	0.132587	0.896374	0.954381	-5.96122	-0.031787	0.0407879
HERPUD1	Basal	12.6622	12.6677	0.0747348	1.28371	0.224762	0.634225	-4.61228	-0.108562	0.258032	-0.0088756	-0.297538	0.771416	0.925127	-6.72422	-0.0675736	0.0498225
HERPUD1	Capillaries	13.1204	13.138	0.0398075	1.56271	0.143836	0.521225	-4.72729	-0.0136233	0.0932382	-0.0045149	-0.218354	0.830786	0.901818	-5.98725	-0.0401802	0.0311504
HERPUD1	cDC	13.5497	14.9668	0.0607664	1.78374	0.100149	0.40949	-5.5243	-0.0028899	0.124423	-0.0545534	-2.2227	0.0465448	0.322904	-3.96359	-0.0997762	-0.0093305
HERPUD1	Fibroblasts	12.5497	11.8849	0.0643661	1.8878	0.0815025	0.627245	-4.31501	-0.0072086	0.135941	0.018177	0.625305	0.542557	0.964028	-5.93622	-0.0287236	0.0650776
HERPUD1	Lymphatic endothelial	13.2322	15.1133	-0.0086373	-0.269253	0.792147	0.976598	-5.95416	-0.0541474	0.0368728	-0.0620066	-2.33135	0.0372772	0.347029	-3.85753	-0.111006	-0.0130072
HERPUD1	Multiciliated	12.679	14.053	0.0120298	0.220826	0.829477	0.904959	-6.29267	-0.213686	0.237745	-0.0518484	-2.10794	0.0600462	0.236432	-4.36736	-0.0892158	-0.014481
HERPUD1	MyoFB	12.0004	10.96	0.0655804	2.61238	0.0227104	0.333093	-3.21369	-0.0064686	0.13763	0.0296972	1.55888	0.145009	0.561129	-4.9655	0.00262244	0.0567719
HERPUD1	Neutrophils	12.4446	12.5895	0.0429134	0.996247	0.335506	0.562867	-5.13491	-0.0428192	0.128646	-0.0120825	-0.408761	0.688703	0.984296	-5.82875	-0.0608253	0.0366602
HERPUD1	pDC	14.6688	13.4047	0.0936025	1.27593	0.21547	0.961069	-4.60499	-0.0607539	0.247959	0.0332194	0.704752	0.488462	0.894472	-5.44964	-0.0579874	0.124426
HERPUD1	Pericytes	12.6752	12.4141	0.0512322	1.83532	0.089199	0.754906	-4.31012	-0.052301	0.154765	0.00502343	0.26726	0.79342	0.994333	-6.07432	-0.0301377	0.0401845
HERPUD1	Plasma	15.0995	14.0815	0.0709733	1.18768	0.243414	0.877205	-4.79709	-0.0795053	0.221452	0.0288084	0.807573	0.425103	0.814345	-5.46868	-0.024361	0.0819779
HERPUD1	Proliferating airway	12.4147	15.5996	0.0363928	0.0923814	0.928394	0.969387	-4.62748	-0.402176	0.474962	-0.122607	-0.992881	0.346396	0.888381	-4.65147	-0.351856	0.106642
HERPUD1	Proliferating basal	12.0063	6.21544	0.144369	0.804453	0.428389	0.907177	-4.95879	-0.198221	0.486959	0.232468	0.894182	0.379381	0.910515	-4.61238	-0.189347	0.654284
HERPUD1	Proliferating endothelial	13.3576	13.6248	0.0242157	0.821805	0.427306	0.994427	-5.51981	-0.0256098	0.0740412	-0.0116647	-0.535918	0.601863	0.95217	-5.81955	-0.0542827	0.0309533
HERPUD1	Proliferating Immature alveolar	12.3539	11.9305	-0.0438804	-0.896405	0.386347	0.864004	-5.09516	-0.157016	0.0692548	0.0210384	0.53328	0.602845	0.928831	-5.48507	-0.0662645	0.108341
HERPUD1	Proliferating lymphoid	12.078	11.6648	-0.007372	-0.144722	0.886631	0.968294	-5.35444	-0.149395	0.134651	0.0143362	0.405877	0.689891	0.86759	-6.0617	-0.037316	0.0659885
HERPUD1	Proliferating Meg-Ery	13.0341	11.748	0.263286	5.15558	4.82e-05	0.00191323	2.02233	0.185228	0.341343	0.0160526	0.438358	0.665829	0.941633	-6.33451	-0.0377236	0.0698288
HERPUD1	Proliferating monocytes	11.8994	11.6265	0.12093	2.71881	0.0179757	0.487812	-2.99092	0.058007	0.183853	-0.0037451	-0.127221	0.900775	0.979709	-5.83153	-0.0525134	0.0450233
HERPUD1	Goblet	12.7216	13.6594	0.441652	1.77258	0.0876497	0.962736	-4.46811	0.0144464	0.868858	-0.0390739	-0.786264	0.4386	0.909293	-5.57361	-0.128603	0.0504555
HERPUD1	SPP1+ macrophages	13.2734	14.7405	0.0641193	2.44234	0.0327429	0.749469	-3.48682	-0.0294069	0.157646	-0.0620367	-3.47635	0.00520263	0.0581392	-2.3662	-0.127124	0.00305088
HERPUD1	Transitional AT2	12.6016	12.2319	0.0537471	1.84804	0.0892826	0.592512	-4.35736	-0.003256	0.11075	0.0032143	0.120319	0.906214	0.958748	-5.90237	-0.0461482	0.0525768
HERPUD1	Venous	13.418	13.6983	0.0421223	1.45226	0.175558	0.684134	-4.67774	-0.099059	0.183304	-0.0153633	-0.855804	0.411151	0.989291	-5.63733	-0.133078	0.102351
HES1	Arterial	13.0184	14.3266	-0.0379975	-0.58213	0.57059	0.871571	-6.00165	-0.0819717	0.00597666	-0.0409791	-1.00503	0.333504	0.759961	-5.75267	-0.0822472	0.000289
HES1	Immature AT2	13.4881	12.9213	-0.003421	-0.107598	0.915969	0.965189	-5.72832	-0.0806152	0.0737732	0.0189728	0.713644	0.488152	0.9054	-5.64832	-0.0503083	0.088254
HES1	Proliferating airway	12.9428	9.92379	-0.340549	-1.45399	0.179502	0.763993	-4.53582	-0.923495	0.242398	0.117913	1.69322	0.124241	0.661318	-4.26514	-0.159795	0.395621
HES1	Proliferating basal	12.9205	14.5765	0.149457	0.820755	0.419206	0.907177	-4.95553	-0.182223	0.481137	-0.0893636	-0.364482	0.718429	0.94026	-4.66651	-0.557819	0.379092
HES1	Proliferating Immature alveolar	11.8057	12.3188	-0.106993	-1.51149	0.154602	0.687978	-4.44645	-0.212435	-0.0015507	-0.0183128	-0.392067	0.701365	0.964192	-5.52867	-0.097633	0.0610074
HES1	Secretory	13.9607	12.4118	0.0828319	1.59868	0.132696	0.302252	-5.17364	0.0166696	0.148994	0.0455646	1.09605	0.291954	0.764806	-5.15579	-0.0544184	0.145548
HES1	Goblet	13.9724	10.3271	0.11101	0.4604	0.648938	0.962736	-4.67138	-0.376647	0.598668	0.105529	2.22425	0.0347384	0.60687	-3.80593	0.0130654	0.197993
HES1	Transitional AT2	11.4141	12.7316	-0.130141	-1.513	0.156064	0.634614	-4.42767	-0.212394	-0.0478875	-0.0402207	-0.88275	0.394645	0.70266	-5.36166	-0.11467	0.0342282
HIF1A	Activated fibroblasts	11.495	15.13	-0.133938	-1.68029	0.116383	0.454953	-4.28718	-0.161594	-0.106282	-0.107234	-1.88345	0.0818453	0.586558	-4.15131	-0.161286	-0.0531823
HIF1A	Adventitial fibroblasts	12.6373	13.4879	-0.0174346	-0.258902	0.799572	0.924506	-5.5821	-0.118626	0.0837574	-0.029776	-0.588325	0.565917	0.807473	-5.70072	-0.0838781	0.0243261
HIF1A	AKR1C1+ & AKR1C2+	13.6181	15.1402	-0.0692106	-1.43629	0.173402	0.782959	-4.69459	-0.239481	0.101059	-0.0447154	-1.2563	0.230047	0.521056	-5.27741	-0.108488	0.0190567
HIF1A	Alveolar macrophages	12.6788	16.3067	-0.227361	-2.30955	0.0400728	0.272495	-3.56834	-0.337725	-0.116997	-0.106763	-1.7789	0.101289	0.46842	-4.47467	-0.175803	-0.0377233
HIF1A	Arterial	13.1842	14.1009	-0.0339798	-0.783169	0.447776	0.871571	-5.80037	-0.0803079	0.0123483	-0.025968	-0.958168	0.355726	0.759961	-5.73222	-0.0790874	0.0271514
HIF1A	AT2	13.211	13.4201	-0.0345019	-0.765919	0.457914	0.787918	-5.63143	-0.113446	0.0444418	-0.0033366	-0.0910572	0.928887	0.955416	-6.85958	-0.0384055	0.0317323
HIF1A	B	13.8837	14.6274	-0.0488744	-1.10829	0.286087	0.998616	-5.02919	-0.106348	0.00859924	-0.0183143	-0.69787	0.496485	0.783531	-5.79466	-0.0640561	0.0274275
HIF1A	Basal	13.4823	11.8886	-0.0332088	-0.552307	0.591419	0.921414	-5.08661	-0.122495	0.0560776	0.0634775	2.18176	0.0509125	0.290929	-4.73122	-0.0165099	0.143465
HIF1A	Capillaries	13.4264	14.7733	-0.040048	-1.13183	0.279597	0.684522	-5.22176	-0.0975524	0.0174564	-0.0424377	-1.46499	0.168373	0.573012	-5.00622	-0.0892117	0.00433637
HIF1A	cDC	13.8455	15.5706	-0.032998	-0.599628	0.560078	0.787668	-6.8911	-0.0892964	0.0233003	-0.0568267	-1.38213	0.192505	0.602576	-5.16096	-0.111357	-0.0022959
HIF1A	Fibroblasts	13.4445	15.6038	-0.0569072	-1.64911	0.122989	0.627245	-4.68366	-0.125759	0.0119449	-0.0672503	-2.50055	0.0265098	0.338	-3.63762	-0.127774	-0.0067272
HIF1A	Immature AT2	14.0069	14.1069	-0.0488229	-1.13186	0.278285	0.751337	-5.15113	-0.109011	0.0113649	0.00245036	0.0729757	0.942944	0.94947	-5.96696	-0.0617977	0.0666984
HIF1A	Lymphatic endothelial	13.7599	14.3382	-0.0170712	-0.498457	0.626856	0.976598	-5.81012	-0.0948539	0.0607116	-0.0204407	-0.761572	0.460506	0.818007	-5.87144	-0.0859356	0.0450543
HIF1A	Mast	13.6379	13.6873	-0.0300153	-0.559924	0.586474	0.836905	-6.30573	-0.104443	0.0444129	0.0125328	0.326853	0.749762	0.840894	-6.03962	-0.195129	0.220195
HIF1A	Meg-Ery	12.6411	12.8465	-0.045402	-1.08964	0.294372	0.430332	-5.8542	-0.121926	0.0311215	-0.0028507	-0.085549	0.933043	0.980529	-5.87989	-0.0617174	0.056016
HIF1A	Monocytes	13.6673	15.218	-0.0617524	-1.25878	0.22954	0.747444	-4.87168	-0.139736	0.0162317	-0.043822	-1.53399	0.148237	0.370018	-4.94611	-0.117639	0.0299948
HIF1A	Multiciliated	12.2761	15.0534	-0.205991	-4.42712	0.00114634	0.0722195	-0.587652	-0.255397	-0.156585	-0.091028	-4.51469	0.000997	0.045205	-0.466418	-0.133486	-0.0485701
HIF1A	MyoFB	12.4711	13.5524	-0.0497932	-1.33609	0.20632	0.642403	-5.07086	-0.0820581	-0.0175283	-0.0417553	-1.4379	0.176041	0.561129	-5.15455	-0.0834572	-5.33e-05
HIF1A	Neutrophils	13.5036	13.8306	-0.0128921	-0.398055	0.696403	0.786678	-5.49578	-0.101707	0.0759231	-0.0094809	-0.418867	0.681467	0.984296	-5.8021	-0.0669027	0.0479408
HIF1A	NK & NKT	13.2749	14.1833	-0.0643869	-1.37141	0.192613	0.802554	-4.80694	-0.133397	0.00462291	-0.0218098	-0.652955	0.524751	0.823811	-5.72315	-0.0636888	0.0200692
HIF1A	pDC	13.296	15.3802	-0.0655252	-1.09531	0.285393	0.961069	-4.79742	-0.22405	0.0929991	-0.0655178	-1.44225	0.163512	0.599545	-4.73525	-0.166179	0.0351433
HIF1A	Pericytes	13.3914	14.1658	-0.0308903	-0.664809	0.517677	0.785946	-5.64445	-0.123513	0.0617328	-0.0261581	-0.758606	0.461486	0.924936	-5.85046	-0.073011	0.0206948
HIF1A	Plasma	12.4115	13.3211	0.0767415	1.02631	0.312187	0.877205	-4.77186	-0.0609274	0.21441	-0.031342	-0.724048	0.474124	0.814345	-5.28667	-0.113875	0.0511906
HIF1A	PNEC	13.3763	12.9211	-0.0173617	-0.369416	0.717852	0.894864	-6.84306	-0.0810389	0.0463155	0.0194547	0.49943	0.625943	0.792862	-6.52967	-0.0287146	0.0676241
HIF1A	Proliferating airway	13.7715	17.6225	0.907396	3.14408	0.0116695	0.763993	-4.39597	0.384434	1.43036	-0.185911	-1.80505	0.104136	0.661318	-4.26089	-0.453713	0.0818905
HIF1A	Proliferating basal	13.1909	15.1885	0.33137	2.03052	0.0525887	0.489992	-3.83064	-0.0123659	0.675106	-0.107481	-0.477405	0.63704	0.94026	-4.66225	-0.557256	0.342294
HIF1A	Proliferating endothelial	13.5425	14.2908	-0.0365033	-0.98387	0.344711	0.994427	-5.37259	-0.0840236	0.0110169	-0.0210747	-0.792067	0.443785	0.924464	-5.66782	-0.0638823	0.0217328
HIF1A	Proliferating Immature alveolar	13.3454	13.676	-0.0376125	-0.807292	0.434031	0.903669	-5.2825	-0.113942	0.0387164	0.000902	0.0207519	0.983759	0.983759	-5.63584	-0.111744	0.113548
HIF1A	Proliferating lymphoid	12.9592	15.034	0.00675317	0.102504	0.919555	0.983539	-5.22862	-0.098566	0.112072	-0.0694789	-1.97066	0.0652541	0.241488	-4.45339	-0.127238	-0.0117203
HIF1A	Proliferating Meg-Ery	12.7088	14.4075	0.0242719	0.44457	0.661408	0.850022	-6.49819	-0.0456291	0.0941729	-0.0603396	-1.54461	0.138131	0.57997	-5.27763	-0.11852	-0.0021594
HIF1A	Proliferating monocytes	12.8465	13.3394	-0.0520205	-1.12746	0.280575	0.717527	-4.9684	-0.149764	0.0457227	-0.0094784	-0.34521	0.735634	0.979709	-5.92437	-0.0912497	0.0722928
HIF1A	Goblet	13.4084	13.5078	0.100534	0.46941	0.642568	0.962736	-4.66312	-0.321672	0.52274	-0.0071159	-0.161795	0.872679	0.967881	-5.90538	-0.100321	0.0860887
HIF1A	SMC	13.5825	15.3999	-0.0434627	-0.815709	0.429625	0.953659	-5.40036	-0.0784954	-0.00843	-0.0564923	-1.42058	0.179402	0.949042	-5.03766	-0.165734	0.0527498
HIF1A	SPP1+ macrophages	14.021	14.4143	-0.0236694	-0.405054	0.693225	0.894945	-5.735	-0.0496439	0.00230517	0.00425576	0.118055	0.908158	0.956111	-6.82275	-0.0404485	0.0489601
HIF1A	T	13.4575	13.8047	-0.0567196	-1.8886	0.0807081	0.739824	-4.29437	-0.121108	0.00766866	-0.0061363	-0.286656	0.778745	0.918495	-6.53479	-0.0427115	0.030439
HIF1A	Transitional AT2	13.3319	14.793	-0.101097	-1.85255	0.0885945	0.592512	-4.22969	-0.156111	-0.0460822	-0.0467843	-1.23168	0.24157	0.635232	-5.24623	-0.109518	0.0159491
HIF1A	Treg	13.6889	14.1458	-0.040119	-0.794551	0.442767	0.938036	-5.11583	-0.102599	0.022361	-0.0096523	-0.292724	0.774884	0.992697	-5.69918	-0.0922513	0.0729467
HIF1A	Venous	13.7748	13.5319	-0.021174	-0.347011	0.735416	0.951891	-5.53641	-0.0999392	0.0575913	0.0138227	0.368123	0.720072	0.989291	-5.96487	-0.0181215	0.0457668
HIST1H1C	Activated fibroblasts	11.2303	13.2923	-0.137239	-1.98796	0.0679514	0.374907	-3.94117	-0.219623	-0.0548539	-0.060411	-1.28819	0.219792	0.653081	-4.87487	-0.0889708	-0.0318511
HIST1H1C	AKR1C1+ & AKR1C2+	12.1179	13.7439	-0.0852856	-2.12518	0.0523078	0.782959	-3.78175	-0.155837	-0.0147341	-0.0508132	-1.81736	0.0911346	0.384451	-4.48081	-0.0989766	-0.0026498
HIST1H1C	Arterial	12.9133	14.0202	-0.0737418	-1.62832	0.127807	0.667438	-4.89276	-0.127152	-0.0203316	-0.0301242	-1.11092	0.287033	0.759961	-5.63759	-0.0733234	0.0130751
HIST1H1C	AT2	12.3382	14.4376	-0.0833173	-2.1422	0.0524532	0.607732	-3.93823	-0.141296	-0.0253387	-0.0646004	-2.20567	0.046755	0.341857	-4.67697	-0.10042	-0.0287807
HIST1H1C	B	13.8932	15.522	0.00587924	0.190337	0.851729	0.998616	-5.70845	-0.0727876	0.084546	-0.0580605	-2.52041	0.0242274	0.308899	-3.38818	-0.0997187	-0.0164023
HIST1H1C	Basal	12.9769	14.6334	-0.0648935	-1.07771	0.303477	0.751154	-4.76491	-0.314988	0.185201	-0.051445	-1.68287	0.119602	0.453164	-5.41793	-0.10847	0.00558047
HIST1H1C	Capillaries	12.7686	14.2564	-0.0475537	-1.439	0.175466	0.572799	-4.79907	-0.111335	0.0162274	-0.0460229	-1.8763	0.0848887	0.492918	-4.43261	-0.129534	0.0374877
HIST1H1C	cDC	12.3661	13.6123	-0.111085	-2.49917	0.0282312	0.275346	-4.21942	-0.219181	-0.0029886	-0.0300805	-1.01189	0.331867	0.788183	-5.50406	-0.110767	0.0506059
HIST1H1C	Fibroblasts	12.1403	13.5647	-0.0452086	-1.11941	0.283156	0.85048	-5.27935	-0.0884037	-0.0020135	-0.0431662	-1.30786	0.213503	0.877911	-5.35892	-0.0987099	0.0123776
HIST1H1C	Immature AT2	13.268	15.2573	-0.0640483	-2.20486	0.0462262	0.462262	-3.80491	-0.129834	0.00173768	-0.0633177	-2.72403	0.0174725	0.430632	-3.07802	-0.101874	-0.0247609
HIST1H1C	Meg-Ery	14.8513	13.0029	0.0888383	2.58176	0.0218086	0.11839	-3.57521	-0.0039239	0.1816	0.0567028	1.87152	0.0824322	0.529591	-4.25806	-0.0035438	0.116949
HIST1H1C	Monocytes	12.9094	15.5242	-0.0758504	-1.64944	0.122229	0.747444	-4.41887	-0.190476	0.0387755	-0.0831434	-2.71451	0.0172747	0.166116	-3.02406	-0.122529	-0.0437576
HIST1H1C	Multiciliated	13.1685	15.1719	-0.112169	-1.80041	0.100647	0.546653	-4.84044	-0.186045	-0.0382936	-0.0722241	-2.60238	0.0255013	0.146053	-3.59618	-0.139192	-0.0052566
HIST1H1C	Neutrophils	14.5681	15.1345	0.0561321	1.64793	0.120913	0.335258	-4.43776	-0.0438849	0.156149	-0.0255683	-1.04373	0.313743	0.681732	-5.33908	-0.0820987	0.0309621
HIST1H1C	NK & NKT	13.3513	14.0239	-0.0365343	-0.969841	0.349183	0.802554	-5.19908	-0.0934338	0.0203652	-0.0203404	-0.761176	0.459643	0.823811	-5.65026	-0.0789702	0.0382893
HIST1H1C	pDC	14.0449	14.1772	-0.0665445	-1.04445	0.307773	0.961069	-4.81574	-0.228844	0.0957544	-0.0015652	-0.0330328	0.97395	0.997	-5.62182	-0.0950419	0.0919116
HIST1H1C	Pericytes	12.3523	13.5708	-0.0491377	-1.32751	0.206955	0.754906	-5.12626	-0.103329	0.00505328	-0.0354955	-1.18161	0.258315	0.924936	-5.47048	-0.118802	0.0478108
HIST1H1C	Plasma	14.4998	15.3446	-0.0482354	-0.639576	0.526851	0.918693	-5.054	-0.203597	0.107126	-0.0212988	-0.562387	0.577642	0.814345	-5.59998	-0.0866621	0.0440645
HIST1H1C	Proliferating airway	13.6018	14.9545	-0.291114	-1.222	0.252373	0.763993	-4.57085	-0.727932	0.145705	-0.0313931	-0.453458	0.660823	0.916542	-5.04121	-0.207413	0.144627
HIST1H1C	Proliferating basal	14.3052	17.8055	-0.107348	-0.638731	0.528553	0.95918	-5.05712	-0.509231	0.294535	-0.141572	-0.657825	0.5164	0.94026	-4.64975	-0.671045	0.387902
HIST1H1C	Proliferating endothelial	14.228	14.6363	-0.0214206	-0.374951	0.714277	0.994427	-5.84746	-0.109464	0.0666229	-0.0095427	-0.216642	0.832147	0.958779	-5.97221	-0.0570662	0.0379808
HIST1H1C	Proliferating Immature alveolar	15.0575	14.8022	0.0156972	0.397743	0.697278	0.918056	-5.65566	-0.134184	0.165579	0.00256876	0.0705345	0.944843	0.983759	-5.80178	-0.0868937	0.0920312
HIST1H1C	Proliferating lymphoid	15.585	15.3055	-0.0410456	-1.06881	0.300082	0.957838	-5.01096	-0.129254	0.0471626	0.0149758	0.703335	0.491359	0.832302	-6.26869	-0.0348842	0.0648358
HIST1H1C	Proliferating Meg-Ery	15.9716	16.1836	-0.123498	-2.91979	0.00847614	0.0842805	-3.00277	-0.201845	-0.0451517	0.00614007	0.212214	0.83409	0.941633	-6.5084	-0.0554794	0.0677595
HIST1H1C	Proliferating monocytes	14.9067	15.4796	-0.0409543	-1.19268	0.254984	0.717527	-4.97267	-0.177484	0.0955756	-0.0133394	-0.708622	0.49147	0.979709	-5.9014	-0.0558274	0.0291487
HIST1H1C	Goblet	13.1352	13.6342	0.092037	0.396228	0.695069	0.962736	-4.65897	-0.668861	0.852935	-0.0221901	-0.497565	0.622843	0.925169	-5.79456	-0.109647	0.0652671
HIST1H1C	SPP1+ macrophages	12.997	14.9573	-0.0537144	-1.69887	0.117492	0.893921	-4.34868	-0.152281	0.0448527	-0.0558504	-3.6279	0.0039889	0.0581392	-2.0834	-0.101074	-0.0106272
HIST1H1C	T	13.2341	14.7653	-0.0677608	-2.67089	0.0187816	0.403964	-3.05018	-0.16575	0.0302284	-0.0447259	-2.49762	0.0261838	0.360027	-3.82919	-0.0963308	0.00687906
HIST1H1C	Transitional AT2	12.5155	15.0943	-0.143767	-2.98085	0.011424	0.278457	-2.64817	-0.270266	-0.0172682	-0.0813629	-2.88979	0.0135336	0.316308	-2.81243	-0.124214	-0.0385118
HIST1H1C	Venous	12.6488	13.8912	-0.0917707	-1.58978	0.141423	0.684134	-4.49277	-0.355907	0.172366	-0.0356743	-1.0097	0.33527	0.989291	-5.46164	-0.100877	0.0295284
HLA-DQA1	Alveolar macrophages	12.6878	9.37673	0.142627	1.76939	0.102926	0.437436	-4.43139	-0.0745412	0.359795	0.105863	1.30439	0.217237	0.590886	-4.99767	-0.059599	0.271325
HLA-DQA1	B	14.594	13.6015	0.0217256	0.772654	0.452349	0.998616	-5.50842	-0.0523434	0.0957946	0.0287474	1.3945	0.184522	0.723892	-5.15879	-0.0194142	0.0769091
HLA-DQA1	cDC	13.2417	10.0837	0.123743	2.27299	0.0425303	0.293846	-4.74127	0.0779342	0.169552	0.0974632	2.36753	0.035862	0.322904	-3.70591	0.0600999	0.134827
HLA-DQA1	SPP1+ macrophages	14.6801	13.5852	0.0811479	2.53879	0.0275916	0.749469	-3.42052	-0.0644072	0.226703	0.0302375	1.42522	0.181923	0.394166	-5.90891	-0.0325607	0.0930356
HLA-DQB1	Alveolar macrophages	11.1619	9.10897	0.152131	1.78904	0.099571	0.437436	-4.332	0.0360618	0.268201	0.0636604	0.727082	0.481507	0.721312	-5.39502	0.00723017	0.120091
HLA-DQB1	SPP1+ macrophages	12.6493	10.8092	0.0517099	1.40145	0.188733	0.894945	-4.89731	-0.0324906	0.13591	0.0635368	2.09939	0.0597323	0.232178	-4.54591	0.0265449	0.100529
HLA-DRA	Alveolar macrophages	15.8874	14.5829	0.054287	1.6296	0.129859	0.519435	-4.98892	-0.103705	0.212279	0.0400884	1.22121	0.246105	0.630082	-5.51455	-0.0242523	0.104429
HLA-DRA	AT2	12.122	7.08696	0.144068	1.71761	0.110466	0.607732	-4.43333	0.0786167	0.209519	0.157534	2.78988	0.0157847	0.23129	-3.58138	0.102944	0.212124
HLA-DRA	B	16.159	15.5995	0.00264213	0.106099	0.916982	0.998616	-5.87204	-0.0633949	0.0686792	0.0189096	1.0238	0.322989	0.783531	-5.64217	-0.0517445	0.0895636
HLA-DRA	Basal	13.0356	10.9178	0.112521	0.938431	0.367511	0.816691	-4.88807	0.014004	0.211039	0.0757052	1.18214	0.261259	0.633355	-6.07607	-0.0027594	0.15417
HLA-DRA	Capillaries	12.918	11.0643	0.0161641	0.450828	0.660071	0.898232	-5.69872	-0.046775	0.0791033	0.0637786	2.2773	0.0416756	0.387215	-3.84851	0.00519281	0.122364
HLA-DRA	cDC	16.134	14.3577	0.0526727	1.92992	0.0779732	0.395064	-5.56818	-0.0236352	0.128981	0.0551599	2.6238	0.0224748	0.321893	-3.45211	0.00882536	0.101494
HLA-DRA	Mast	12.6084	9.32171	0.0548398	1.14459	0.276074	0.784103	-5.70697	-0.0388795	0.148559	0.105162	2.53096	0.0274522	0.123535	-3.34825	0.0707397	0.139584
HLA-DRA	Monocytes	14.0408	14.1732	-0.0081353	-0.127087	0.900754	0.974712	-5.57114	-0.114713	0.0984427	-0.0041536	-0.119369	0.906749	0.926899	-6.129	-0.0476118	0.0393045
HLA-DRA	Multiciliated	12.6685	13.451	-0.0999859	-0.465964	0.650789	0.845421	-6.19359	-0.174679	-0.0252927	-0.032961	-0.3553	0.729422	0.866669	-6.28346	-0.0691197	0.00319769
HLA-DRA	pDC	14.4578	13.8952	-0.0322705	-0.38921	0.700915	0.961069	-5.08775	-0.148069	0.083528	0.0163012	0.303734	0.764224	0.950931	-5.61811	-0.06491	0.0975124
HLA-DRA	Plasma	12.9058	14.4408	-0.074759	-0.943629	0.352197	0.877205	-4.83602	-0.225556	0.0760379	-0.0387634	-0.897193	0.376096	0.814345	-5.23259	-0.123445	0.0459187
HLA-DRA	Proliferating airway	12.6757	16.6695	0.956169	1.41692	0.189771	0.763993	-4.56659	0.274419	1.63792	-0.198765	-0.889957	0.396373	0.888381	-4.69131	-0.464085	0.0665558
HLA-DRA	Proliferating basal	12.9093	15.4205	-0.155408	-0.911928	0.370138	0.867057	-4.90207	-0.499226	0.18841	-0.0962757	-0.417588	0.679657	0.94026	-4.66313	-0.627002	0.434451
HLA-DRA	Proliferating Immature alveolar	11.8691	10.3587	0.117871	1.71227	0.110599	0.656204	-4.39995	0.0143616	0.221381	0.0468147	0.640533	0.532963	0.862431	-5.38697	-0.0471435	0.140773
HLA-DRA	Proliferating lymphoid	12.1644	10.4117	0.143755	1.62192	0.1232	0.957838	-4.36588	0.0614819	0.226028	0.0473531	0.721589	0.480346	0.832302	-5.83247	-0.0084071	0.103113
HLA-DRA	Proliferating monocytes	13.1568	11.2037	0.00888815	0.0748345	0.941522	0.941522	-5.51641	-0.0618238	0.0796001	0.0618524	0.855747	0.408126	0.979709	-5.61051	-0.000448	0.124153
HLA-DRA	Goblet	13.4718	13.7751	-0.0489015	-0.211837	0.833835	0.984871	-4.68158	-0.457553	0.35975	-0.0047821	-0.098415	0.922334	0.967881	-5.91562	-0.0898488	0.0802846
HLA-DRA	SPP1+ macrophages	16.2661	16.0459	0.0211308	1.5945	0.13921	0.893921	-5.09534	-0.0360494	0.0783109	0.00676757	0.653891	0.526652	0.684648	-6.87419	-0.030401	0.0439362
HLA-DRA	T	12.6839	12.1451	0.012669	0.246966	0.808665	0.93482	-5.72617	-0.0416788	0.0670169	0.0229434	0.604011	0.555891	0.783948	-6.26647	-0.014304	0.0601909
HLA-DRA	Transitional AT2	12.7987	9.26419	0.0963917	2.5807	0.0240033	0.350448	-3.34145	0.0171175	0.175666	0.110563	2.68152	0.0199225	0.316308	-3.12945	0.0345751	0.18655
HMGA1	AKR1C1+ & AKR1C2+	12.7829	16.7229	-0.0721439	-1.32753	0.206072	0.865504	-4.72335	-0.135098	-0.0091898	-0.129018	-3.85536	0.0018209	0.100066	-1.07546	-0.186047	-0.0719892
HMGA1	Alveolar macrophages	11.9087	13.5335	-0.115264	-2.14505	0.0537335	0.30449	-3.77357	-0.300882	0.070355	-0.0511202	-1.434	0.17782	0.590886	-4.80306	-0.144512	0.0422719
HMGA1	AT2	12.173	14.3978	-0.0892836	-3.07685	0.00917358	0.607732	-2.46598	-0.152731	-0.0258367	-0.0693507	-2.93972	0.0118928	0.23129	-3.37062	-0.136764	-0.0019372
HMGA1	B	12.9889	14.2166	-0.000369	-0.009756	0.992351	0.998616	-5.54062	-0.0646624	0.063925	-0.0430235	-1.77914	0.0965408	0.547065	-4.52492	-0.0946043	0.00855732
HMGA1	Basal	12.6847	15.0763	-0.0113367	-0.167353	0.870029	0.940571	-5.1882	-0.180204	0.157531	-0.0723405	-1.88526	0.085169	0.358606	-5.05378	-0.110576	-0.0341048
HMGA1	cDC	11.341	13.2355	-0.0482933	-1.7403	0.107761	0.40949	-5.44761	-0.0977417	0.00115509	-0.0602244	-2.99631	0.0113157	0.285717	-2.63255	-0.0969691	-0.0234796
HMGA1	Immature AT2	13.7382	15.2356	-0.0928864	-2.72576	0.017415	0.398191	-2.98451	-0.165517	-0.020256	-0.0420939	-1.4339	0.175382	0.701527	-4.97167	-0.0934176	0.00922972
HMGA1	Multiciliated	12.7618	14.6408	-0.0509642	-1.23767	0.242886	0.612073	-5.55725	-0.183739	0.0818106	-0.0645778	-3.50047	0.00534562	0.0816029	-2.08672	-0.0981414	-0.0310141
HMGA1	Neutrophils	13.7109	15.4327	-0.019642	-0.431941	0.672154	0.773611	-5.49993	-0.0953078	0.0560237	-0.0571292	-1.81125	0.0909162	0.538964	-4.45781	-0.128176	0.0139176
HMGA1	pDC	13.1918	17.5579	-0.0669091	-1.09343	0.286197	0.961069	-4.79452	-0.188057	0.0542385	-0.142188	-3.22512	0.00394265	0.216846	-1.84073	-0.235322	-0.0490543
HMGA1	Plasma	12.9778	15.6222	0.0609686	0.829432	0.412803	0.877205	-4.91731	-0.0983605	0.220298	-0.0996948	-2.33863	0.0255425	0.60927	-3.35633	-0.175501	-0.0238891
HMGA1	Proliferating airway	13.2907	14.6268	-0.52641	-1.81259	0.102895	0.763993	-4.51836	-1.14575	0.0929319	-0.0286139	-0.422368	0.682546	0.916542	-5.05827	-0.236346	0.179118
HMGA1	Proliferating basal	13.8353	20.0677	0.122512	0.809262	0.425667	0.907177	-5.0385	-0.165308	0.410332	-0.277657	-1.27964	0.211911	0.847644	-4.55187	-0.796484	0.241169
HMGA1	Proliferating Immature alveolar	13.6041	15.3955	-0.0763339	-1.73828	0.105791	0.656204	-4.32859	-0.146353	-0.0063146	-0.0529423	-1.32393	0.208351	0.850272	-4.87002	-0.132847	0.0269625
HMGA1	Proliferating lymphoid	13.1613	15.2258	-0.0187358	-0.31229	0.758614	0.957838	-5.2504	-0.112034	0.074562	-0.0688868	-2.05398	0.0556728	0.227815	-4.3433	-0.123625	-0.0141481
HMGA1	Proliferating Meg-Ery	14.6881	17.269	-0.0641214	-1.52868	0.142018	0.301465	-5.52199	-0.142547	0.0143043	-0.0819773	-2.79224	0.0112543	0.281357	-3.14504	-0.141786	-0.0221683
HMGA1	Proliferating monocytes	12.2401	15.2396	0.0412105	0.826376	0.423972	0.717527	-5.20448	-0.208646	0.291067	-0.106351	-3.18908	0.00737356	0.188924	-2.26123	-0.170666	-0.0420358
HMGA1	Goblet	12.4009	12.7637	0.402419	1.69547	0.101559	0.962736	-4.47131	-0.123157	0.927994	-0.0245062	-0.481613	0.633985	0.925169	-5.74753	-0.107926	0.0589136
HMGA1	SPP1+ macrophages	12.1065	15.0603	-0.0638058	-1.56965	0.144873	0.893921	-4.40992	-0.144515	0.0169036	-0.0970646	-4.88816	0.000485	0.0314934	0.15142	-0.136663	-0.0574659
HMGA1	T	12.2554	13.6783	-0.0979408	-2.53073	0.0245802	0.403964	-3.23735	-0.178915	-0.0169664	-0.0388772	-1.60975	0.130669	0.513344	-5.23937	-0.0885115	0.0107571
HMGA1	Transitional AT2	12.162	15.0187	-0.0815879	-1.10689	0.289954	0.682796	-4.89612	-0.404375	0.241199	-0.0917866	-2.62516	0.0221118	0.316308	-3.30293	-0.19941	0.0158372
HMOX1	cDC	12.8474	11.9163	-0.02098	-0.301504	0.768271	0.912322	-6.95211	-0.0789108	0.0369508	0.0387489	0.76031	0.461973	0.900829	-5.72109	-0.0870316	0.164529
HSPA5	Activated fibroblasts	11.8598	10.3082	0.0375378	0.863154	0.403454	0.780172	-5.07397	-0.0611177	0.136193	0.0505628	1.60067	0.133087	0.641323	-4.5551	-0.0411351	0.142261
HSPA5	Adventitial fibroblasts	12.9104	13.4223	-0.0308724	-0.677522	0.50939	0.793412	-5.40509	-0.085621	0.0238763	-0.0154052	-0.452318	0.658141	0.811707	-5.77647	-0.06997	0.0391596
HSPA5	AKR1C1+ & AKR1C2+	13.8426	15.296	-0.0726554	-1.65091	0.121528	0.782959	-4.44052	-0.12738	-0.0179314	-0.0407344	-1.25195	0.231581	0.521056	-5.28005	-0.10003	0.0185611
HSPA5	Alveolar macrophages	13.8845	14.276	-0.0415301	-0.886792	0.393099	0.668268	-5.39763	-0.109344	0.0262838	-0.0108299	-0.322285	0.752937	0.854234	-6.02419	-0.116109	0.0944486
HSPA5	Arterial	13.5253	14.1839	-0.0290759	-0.854627	0.408468	0.871571	-5.83666	-0.157011	0.0988596	-0.0210025	-0.762679	0.459479	0.780932	-5.75007	-0.0609811	0.018976
HSPA5	AT1	14.3426	15.9758	-0.0635216	-1.85345	0.0887363	0.643894	-4.31746	-0.13144	0.00439649	-0.0512009	-1.83498	0.0915878	0.502817	-4.48006	-0.108636	0.00623389
HSPA5	AT2	14.1873	14.7736	-0.0437793	-1.08695	0.297533	0.660151	-5.20333	-0.15649	0.0689312	-0.0148699	-0.515768	0.614998	0.941358	-6.66785	-0.0586687	0.028929
HSPA5	B	13.3006	13.9405	-0.0033368	-0.0810916	0.936497	0.998616	-5.59235	-0.0717466	0.0650731	-0.0221621	-0.808486	0.432098	0.783531	-5.64319	-0.0695592	0.025235
HSPA5	Basal	14.152	13.0078	0.0584109	0.692215	0.50268	0.858062	-5.09819	-0.125188	0.24201	0.0383698	0.883071	0.395467	0.735753	-6.51832	-0.0728166	0.149556
HSPA5	Capillaries	13.6945	15.5149	-0.0604444	-1.85746	0.0876944	0.521225	-4.35457	-0.125173	0.00428469	-0.0552901	-2.06381	0.0611242	0.492918	-4.18231	-0.0954711	-0.0151091
HSPA5	cDC	13.5602	14.2352	-0.0460323	-0.865019	0.40425	0.681215	-6.63955	-0.112803	0.0207386	-0.0172337	-0.44994	0.660898	0.965928	-5.94981	-0.0611794	0.0267119
HSPA5	Fibroblasts	13.4133	14.0721	-0.0432719	-1.44907	0.170934	0.757608	-4.93354	-0.116492	0.0299485	-0.016575	-0.692677	0.50066	0.964028	-5.98984	-0.0921129	0.0589629
HSPA5	Immature AT2	14.5918	15.24	-0.0200465	-0.386505	0.70542	0.955521	-5.63023	-0.101773	0.0616805	-0.0188659	-0.533726	0.602602	0.9054	-5.91117	-0.0866966	0.0489648
HSPA5	Lymphatic endothelial	14.0499	15.6001	-0.0381664	-0.819156	0.428108	0.976598	-5.56761	-0.0886607	0.012328	-0.0487452	-1.41042	0.182921	0.66902	-5.22393	-0.0914136	-0.0060768
HSPA5	Mast	13.9563	14.4872	-0.0284435	-0.749033	0.469163	0.836905	-6.18864	-0.102676	0.045789	-0.0138438	-0.508654	0.620791	0.827722	-5.9697	-0.0683029	0.0406152
HSPA5	Meg-Ery	13.8856	15.2267	-0.15839	-4.0784	0.00114074	0.0144493	-0.776562	-0.246122	-0.0706576	-0.0269645	-0.812728	0.430052	0.68181	-5.47117	-0.0901922	0.0362632
HSPA5	Monocytes	13.4959	16.1445	-0.0551695	-1.0708	0.303117	0.747444	-5.04373	-0.114637	0.00429792	-0.0843912	-2.69159	0.0180561	0.166116	-3.11229	-0.148592	-0.0201904
HSPA5	Multiciliated	14.7742	14.7488	-0.0120482	-0.197131	0.847501	0.904959	-6.4271	-0.112438	0.0883413	0.00146371	0.0637126	0.9504	0.98156	-6.62581	-0.0690594	0.0719868
HSPA5	MyoFB	12.7543	12.6942	-0.0232811	-0.763982	0.459645	0.864243	-5.72473	-0.067722	0.0211599	0.00337456	0.129263	0.899292	0.974738	-6.15318	-0.0469416	0.0536907
HSPA5	Neutrophils	14.3833	15.4019	-0.0540091	-1.47238	0.162344	0.3842	-4.65082	-0.185591	0.0775729	-0.0290435	-1.09405	0.291818	0.681732	-5.29092	-0.10531	0.0472226
HSPA5	NK & NKT	13.765	14.6985	-0.0254229	-0.645641	0.529335	0.802554	-5.46252	-0.11279	0.0619438	-0.0324782	-1.22608	0.241127	0.823811	-5.29998	-0.131579	0.0666232
HSPA5	pDC	14.3218	13.1434	-0.0703645	-1.13967	0.266849	0.961069	-4.72054	-0.218023	0.0772937	0.0499083	1.26067	0.220819	0.674724	-4.99019	-0.0424788	0.142295
HSPA5	Pericytes	13.6625	14.4161	-0.0425764	-0.900961	0.383833	0.780137	-5.44493	-0.100513	0.01536	-0.0239766	-0.710828	0.489622	0.924936	-5.8935	-0.0719883	0.0240351
HSPA5	Plasma	14.8375	14.0024	0.0436375	0.735608	0.467151	0.907608	-5.01339	-0.0882634	0.175539	0.0232998	0.778913	0.441565	0.814345	-5.47288	-0.0581004	0.1047
HSPA5	PNEC	14.7323	14.9767	0.00216332	0.0673358	0.947354	0.947409	-6.88192	-0.0587268	0.0630534	-0.0075659	-0.265282	0.795013	0.91547	-6.52523	-0.138007	0.122875
HSPA5	Proliferating airway	14.2617	12.752	-0.110963	-0.49789	0.630354	0.918515	-4.65454	-0.88531	0.663383	0.0634273	0.940432	0.371252	0.888381	-4.82207	-0.0818576	0.208712
HSPA5	Proliferating basal	13.7077	14.664	0.0353235	0.202118	0.841388	0.980051	-5.18456	-0.299923	0.37057	-0.0493979	-0.220615	0.827106	0.944217	-4.68129	-0.505379	0.406583
HSPA5	Proliferating endothelial	13.7182	15.3038	-0.05961	-1.29463	0.219943	0.994427	-5.06568	-0.174055	0.0548352	-0.0457476	-1.38424	0.191631	0.924464	-5.08612	-0.104752	0.0132566
HSPA5	Proliferating Immature alveolar	13.6249	15.4055	-0.111151	-2.25984	0.0416575	0.656204	-3.62083	-0.185249	-0.0370536	-0.0485055	-1.13797	0.275688	0.850272	-5.06565	-0.0925285	-0.0044826
HSPA5	Proliferating lymphoid	13.13	13.3029	0.0526389	1.11434	0.280624	0.957838	-4.85769	-0.0311541	0.136432	-0.0113124	-0.407656	0.68861	0.86759	-6.19984	-0.0513752	0.0287504
HSPA5	Proliferating Meg-Ery	14.535	14.8817	0.0321219	0.802785	0.431544	0.660556	-6.32054	-0.0772755	0.141519	-0.0161627	-0.579136	0.568969	0.936863	-6.33127	-0.0707298	0.0384044
HSPA5	Proliferating monocytes	13.4496	14.2789	-0.0418092	-0.853621	0.40926	0.717527	-5.22981	-0.126612	0.042994	-0.0256164	-0.884008	0.393257	0.979709	-5.64993	-0.083314	0.0320811
HSPA5	Secretory	14.889	14.7003	0.095947	2.3965	0.0314258	0.107372	-3.89613	-0.0316477	0.223542	-0.0036119	-0.111047	0.91319	0.957244	-5.67794	-0.0623256	0.0551018
HSPA5	Goblet	14.7404	14.1688	-0.0286852	-0.142303	0.887903	0.984871	-4.69468	-0.506618	0.449247	0.0133417	0.339379	0.736966	0.949122	-5.99567	-0.0805285	0.107212
HSPA5	SMC	13.2902	13.4116	-0.0113536	-0.287744	0.778161	0.991615	-5.66308	-0.0637838	0.0410766	-0.0019058	-0.0651783	0.949042	0.949042	-5.975	-0.0385677	0.034756
HSPA5	SPP1+ macrophages	13.4741	13.5526	-0.0228562	-0.47141	0.646585	0.894945	-5.66539	-0.102529	0.0568169	0.00447688	0.151129	0.882618	0.956111	-6.78175	-0.0485877	0.0575414
HSPA5	T	13.4843	13.7048	-0.0352599	-0.87658	0.396106	0.93482	-5.43488	-0.105052	0.0345323	-0.0063634	-0.231027	0.820772	0.918495	-6.55065	-0.0677654	0.0550387
HSPA5	Transitional AT2	14.1813	15.3705	-0.0717148	-1.86761	0.0863264	0.592512	-4.34292	-0.159378	0.0159482	-0.0378435	-1.07332	0.304159	0.672836	-5.37625	-0.111236	0.0355489
HSPA5	Treg	14.0712	14.255	-0.0050677	-0.10865	0.91533	0.943067	-5.42169	-0.144972	0.134837	-0.005931	-0.200729	0.844374	0.992697	-5.80323	-0.0864796	0.0746176
HSPA5	Venous	13.8417	14.5967	-0.0020609	-0.049147	0.961722	0.97426	-5.60003	-0.0598406	0.0557188	-0.0264963	-1.027	0.327427	0.989291	-5.52499	-0.0615068	0.00851424
HYOU1	Activated fibroblasts	11.4862	10.7738	0.0795959	0.875062	0.397174	0.780172	-4.98891	-0.0350547	0.194247	0.0168622	0.274974	0.787591	0.891221	-5.57226	-0.0568365	0.090561
HYOU1	Adventitial fibroblasts	12.3349	12.9215	-0.0030994	-0.0529166	0.958565	0.973476	-5.60384	-0.120461	0.114262	-0.0149926	-0.335151	0.742603	0.858635	-5.79112	-0.0809504	0.0509653
HYOU1	AKR1C1+ & AKR1C2+	12.8948	14.2239	0.0119082	0.270849	0.790553	0.958907	-5.54923	-0.0624375	0.0862539	-0.0460255	-1.52136	0.150953	0.475502	-5.02521	-0.115788	0.0237367
HYOU1	Alveolar macrophages	12.266	12.9602	-0.0146131	-0.268732	0.792827	0.842379	-5.61949	-0.092844	0.0636177	-0.0260344	-0.526342	0.608508	0.754812	-5.60382	-0.0954831	0.0434142
HYOU1	AT2	12.8923	13.1304	-0.0032535	-0.0764809	0.940244	0.987457	-5.90472	-0.0480233	0.0415163	-0.0068207	-0.194154	0.849169	0.954424	-6.81735	-0.0688207	0.0551792
HYOU1	B	12.442	13.1812	0.0347662	0.626904	0.540633	0.998616	-5.3306	-0.0464709	0.116003	-0.0276773	-0.76779	0.455143	0.783531	-5.60026	-0.0791139	0.0237593
HYOU1	Basal	13.0817	12.7877	0.231043	2.76383	0.0179135	0.580469	-3.09378	0.017091	0.444995	-0.0147469	-0.317318	0.756748	0.925127	-6.75499	-0.0667068	0.0372131
HYOU1	Capillaries	12.5906	14.2425	-0.0092439	-0.187034	0.854727	0.945035	-5.69861	-0.0606975	0.0422097	-0.0555258	-1.52	0.154155	0.573012	-4.92438	-0.103532	-0.0075196
HYOU1	cDC	12.5844	12.9207	-0.0374816	-0.580342	0.572587	0.787668	-6.77038	-0.189441	0.114478	-0.005461	-0.12287	0.904276	0.983865	-6.01022	-0.120294	0.109372
HYOU1	Fibroblasts	12.5631	13.1356	-0.0075806	-0.176261	0.862796	0.932026	-5.84342	-0.0533599	0.0381986	-0.0165235	-0.454545	0.65691	0.964028	-6.03575	-0.054149	0.0211019
HYOU1	Lymphatic endothelial	13.0331	13.384	0.0178601	0.501397	0.624844	0.976598	-5.88477	-0.0301824	0.0659025	-0.0157792	-0.52509	0.608749	0.818007	-6.03174	-0.0933857	0.0618273
HYOU1	Mast	13.0192	13.2317	-0.0152652	-0.417758	0.683962	0.836905	-6.34615	-0.0673686	0.0368382	0.00213048	0.0739104	0.942376	0.959991	-5.96852	-0.0378718	0.0421328
HYOU1	Meg-Ery	12.5998	13.7231	-0.0479469	-1.43096	0.174502	0.331554	-5.44357	-0.1066	0.0107063	-0.035511	-1.2982	0.215309	0.557891	-5.07546	-0.10054	0.0295176
HYOU1	Multiciliated	13.2744	14.4802	-0.0591648	-1.12778	0.284607	0.618284	-5.69703	-0.152655	0.034325	-0.0429793	-1.89916	0.0854358	0.269123	-4.73595	-0.085585	-0.000373
HYOU1	MyoFB	12.6445	13.4296	-0.03973	-1.06691	0.307019	0.711726	-5.46266	-0.109707	0.030247	-0.0181092	-0.552036	0.591063	0.844188	-5.98062	-0.050507	0.0142886
HYOU1	Neutrophils	13.2819	14.3581	0.00609732	0.133517	0.895625	0.910552	-5.56061	-0.0762535	0.0884482	-0.0386018	-1.2273	0.239313	0.681732	-5.1954	-0.0829659	0.00576223
HYOU1	NK & NKT	13.021	13.2433	0.0220066	0.493699	0.629454	0.802554	-5.52133	-0.0381726	0.0821857	-0.0103211	-0.316044	0.756803	0.915899	-5.86636	-0.0597313	0.0390891
HYOU1	pDC	13.9631	11.8521	0.0207237	0.329098	0.745238	0.961069	-5.084	-0.103256	0.144704	0.0730963	1.82005	0.0825775	0.42414	-4.24436	-0.0095785	0.155771
HYOU1	Pericytes	12.9454	13.7624	-0.003619	-0.0759566	0.940598	0.960611	-5.826	-0.0618086	0.0545707	-0.0237044	-0.679745	0.50847	0.924936	-5.88825	-0.0543974	0.0069886
HYOU1	Plasma	14.3145	12.9315	0.072056	1.11871	0.271317	0.877205	-4.74602	-0.03559	0.179702	0.0410281	1.22866	0.227864	0.74079	-5.01661	-0.0288907	0.110947
HYOU1	PNEC	13.7231	13.7961	-0.0067692	-0.214406	0.833605	0.905057	-6.87273	-0.0791906	0.0656523	-0.0036663	-0.1357	0.894168	0.943844	-6.60135	-0.070037	0.0627044
[truncated: 1,343 more rows]

## Sheet: Supplemental table 7
Supplemental Tab. S7: All statistics reported for the disease severity (DX) score term (all lineages).
[truncated: 2,332 more rows]

## Sheet: Supplemental table 8
Supplemental Tab. S8: All statistics reported for the life span and gestational age terms (epithelial, endothelial, and mesenchymal lineages).
[truncated: 1,428 more rows]

[truncated: 1 more sheets: Supplemental table 9]
